# Supplementary material for: Spatial distribution and clustering of contagious caprine pleuropneumonia in goats of Amhara region, Ethiopia
Source: Heliyon. 2024 Sep 21;10(19):e38180. doi: 10.1016/j.heliyon.2024.e38180 (PMC11462329; doi:10.1016/j.heliyon.2024.e38180)
Supplement: Multimedia component 1 [file mmc1.xlsx]

## Sheet: all data
SID	HH	zone	district	kebele	village	breed	longitude	latitude	altitude	contact	agroclimate	breed	trade route	fre.mixing	sex	age(years)	flock size	produc sytem	hasbandary	barn type	conc.diseas	pre.sheep	result
Ab01	mekonen welide	Waghimira	Abergelle	3	Balitererif	abergelle	38.63	12.61	1134	open	lowland	local	yes	yes	female	1	16	mixed crop	sedentary	fenced stable	no	yes	negative
Ab02	mekonen welide	Waghimira	Abergelle	3	Balitererif	abergelle	38.63	12.61	1134	open	lowland	local	yes	yes	female	2	16	mixed crop	sedentary	fenced stable	no	yes	negative
Ab03	mekonen welide	Waghimira	Abergelle	3	Balitererif	abergelle	38.63	12.61	1134	open	lowland	local	yes	yes	female	1	16	mixed crop	sedentary	fenced stable	no	yes	negative
Ab04	mekonen welide	Waghimira	Abergelle	3	Balitererif	abergelle	38.63	12.61	1134	open	lowland	local	yes	yes	male	1	16	mixed crop	sedentary	fenced stable	no	yes	negative
Ab05	mekonen welide	Waghimira	Abergelle	3	Balitererif	abergelle	38.63	12.61	1134	open	lowland	local	yes	yes	female	1	16	mixed crop	sedentary	fenced stable	no	yes	negative
Ab06	mekonen welide	Waghimira	Abergelle	3	Balitererif	abergelle	38.63	12.61	1134	open	lowland	local	yes	yes	male	1	16	mixed crop	sedentary	fenced stable	no	yes	negative
Ab07	mekonen welide	Waghimira	Abergelle	3	Balitererif	abergelle	38.63	12.61	1134	open	lowland	local	yes	yes	female	4	16	mixed crop	sedentary	fenced stable	no	yes	negative
Ab08	mekonen welide	Waghimira	Abergelle	3	Balitererif	abergelle	38.63	12.61	1134	open	lowland	local	yes	yes	male	8 month	16	mixed crop	sedentary	fenced stable	no	yes	negative
Ab09	mekonen welide	Waghimira	Abergelle	3	Balitererif	abergelle	38.63	12.61	1134	open	lowland	local	yes	yes	female	1	16	mixed crop	sedentary	fenced stable	no	yes	negative
Ab10	mekonen welide	Waghimira	Abergelle	3	Balitererif	abergelle	38.63	12.61	1134	open	lowland	local	yes	yes	female	2	16	mixed crop	sedentary	fenced stable	no	yes	negative
Ab11	mekonen welide	Waghimira	Abergelle	3	Balitererif	abergelle	38.63	12.61	1134	open	lowland	local	yes	yes	female	3	9	mixed crop	sedentary	fenced stable	no	no	negative
Ab12	w/g/desie	Waghimira	Abergelle	3	Balitererif	abergelle	38.63	12.61	1134	open	lowland	local	yes	yes	male	1	9	mixed crop	sedentary	fenced stable	no	no	negative
Ab13	w/g/desie	Waghimira	Abergelle	3	Balitererif	abergelle	38.63	12.61	1134	open	lowland	local	yes	yes	female	3	9	mixed crop	sedentary	fenced stable	no	no	negative
Ab14	w/g/desie	Waghimira	Abergelle	3	Balitererif	abergelle	38.63	12.61	1134	open	lowland	local	yes	yes	female	1	9	mixed crop	sedentary	fenced stable	no	no	negative
Ab15	w/g/desie	Waghimira	Abergelle	3	Balitererif	abergelle	38.63	12.61	1134	open	lowland	local	yes	yes	female	3	9	mixed crop	sedentary	fenced stable	no	no	negative
Ab16	w/g/desie	Waghimira	Abergelle	3	Balitererif	abergelle	38.63	12.61	1134	open	lowland	local	yes	yes	female	2	9	mixed crop	sedentary	fenced stable	no	no	negative
Ab17	w/g/desie	Waghimira	Abergelle	3	Balitererif	abergelle	38.63	12.61	1134	open	lowland	local	yes	yes	female	1	9	mixed crop	sedentary	fenced stable	no	no	negative
Ab18	w/g/desie	Waghimira	Abergelle	3	Balitererif	abergelle	38.63	12.61	1134	open	lowland	local	yes	yes	male	9 month	20	mixed crop	sedentary	fenced stable	no	no	negative
Ab19	g/kirose/abo	Waghimira	Abergelle	3	Balitererif	abergelle	38.63	12.61	1134	open	lowland	local	yes	yes	female	4 and half	20	mixed crop	sedentary	fenced stable	no	no	negative
Ab20	g/kirose/abo	Waghimira	Abergelle	3	Balitererif	abergelle	38.63	12.61	1134	open	lowland	local	yes	yes	female	8 month	20	mixed crop	sedentary	fenced stable	no	no	negative
Ab21	g/kirose/abo	Waghimira	Abergelle	3	Balitererif	abergelle	38.63	12.61	1134	open	lowland	local	yes	yes	female	1	20	mixed crop	sedentary	fenced stable	no	no	negative
Ab22	g/kirose/abo	Waghimira	Abergelle	3	Balitererif	abergelle	38.63	12.61	1134	open	lowland	local	yes	yes	male	3	20	mixed crop	sedentary	fenced stable	no	no	negative
Ab23	g/kirose/abo	Waghimira	Abergelle	3	Balitererif	abergelle	38.63	12.61	1134	open	lowland	local	yes	yes	female	4	20	mixed crop	sedentary	fenced stable	no	no	negative
Ab24	g/kirose/abo	Waghimira	Abergelle	3	Balitererif	abergelle	38.63	12.61	1134	open	lowland	local	yes	yes	female	2	20	mixed crop	sedentary	fenced stable	no	no	negative
Ab25	g/kirose/abo	Waghimira	Abergelle	3	Balitererif	abergelle	38.63	12.61	1134	open	lowland	local	yes	yes	female	9 month	20	mixed crop	sedentary	fenced stable	no	no	negative
Ab26	g/kirose/abo	Waghimira	Abergelle	3	Balitererif	abergelle	38.63	12.61	1134	open	lowland	local	yes	yes	female	1	5	mixed crop	sedentary	fenced stable	no	no	negative
Ab27	Haile alele	Waghimira	Abergelle	3	Balitererif	abergelle	38.63	12.61	1134	open	lowland	local	yes	yes	female	4	5	mixed crop	sedentary	fenced stable	no	no	negative
Ab28	Haile alele	Waghimira	Abergelle	3	Balitererif	abergelle	38.79	12.502	1024	open	lowland	local	no	yes	female	4 and half	5	mixed crop	sedentary	fenced stable	no	no	negative
Ab29	Haile alele	Waghimira	Abergelle	3	Balitererif	abergelle	38.79	12.502	1024	open	lowland	local	no	yes	female	9 month	5	mixed crop	sedentary	fenced stable	no	no	negative
Ab30	Haile alele	Waghimira	Abergelle	3	Balitererif	abergelle	38.79	12.502	1024	open	lowland	local	no	yes	female	8 month	5	mixed crop	sedentary	fenced stable	no	no	negative
Ab31	Haile alele	Waghimira	Abergelle	3	Balitererif	abergelle	38.79	12.502	1024	open	lowland	local	no	yes	female	1	17	mixed crop	sedentary	fenced stable	no	yes	negative
Ab32	Mr.welide	Waghimira	Abergelle	3	Balitererif	abergelle	38.79	12.502	1024	open	lowland	local	no	yes	female	4	17	mixed crop	sedentary	fenced stable	no	yes	negative
Ab33	Mr.welide	Waghimira	Abergelle	3	Balitererif	abergelle	38.79	12.502	1024	open	lowland	local	no	yes	female	4	17	mixed crop	sedentary	fenced stable	no	yes	negative
Ab34	Mr.welide	Waghimira	Abergelle	3	Balitererif	abergelle	38.79	12.502	1024	open	lowland	local	no	yes	female	3	17	mixed crop	sedentary	fenced stable	no	yes	negative
Ab35	Mr.welide	Waghimira	Abergelle	3	Balitererif	abergelle	38.79	12.502	1024	open	lowland	local	no	yes	female	4	17	mixed crop	sedentary	fenced stable	no	yes	negative
Ab36	Mr.welide	Waghimira	Abergelle	3	Balitererif	abergelle	38.79	12.502	1024	open	lowland	local	no	yes	female	4 and half	17	mixed crop	sedentary	fenced stable	no	yes	negative
Ab37	Mr.welide	Waghimira	Abergelle	3	Balitererif	abergelle	38.79	12.502	1024	open	lowland	local	no	yes	female	8 month	17	mixed crop	sedentary	fenced stable	no	yes	negative
Ab38	Mr.welide	Waghimira	Abergelle	3	Balitererif	abergelle	38.79	12.502	1024	open	lowland	local	no	yes	female	4	41	mixed crop	sedentary	fenced stable	no	yes	negative
Ab39	Gebire alemu	Waghimira	Abergelle	3	Balitererif	abergelle	38.79	12.502	1024	open	lowland	local	no	yes	female	4	41	mixed crop	sedentary	fenced stable	no	yes	negative
Ab40	Gebire alemu	Waghimira	Abergelle	3	Balitererif	abergelle	38.79	12.502	1024	open	lowland	local	no	yes	female	4	41	mixed crop	sedentary	fenced stable	no	yes	negative
Ab41	Gebire alemu	Waghimira	Abergelle	3	Balitererif	abergelle	38.79	12.502	1024	open	lowland	local	no	yes	female	3	41	mixed crop	sedentary	fenced stable	no	yes	negative
Ab42	Gebire alemu	Waghimira	Abergelle	3	Balitererif	abergelle	38.79	12.502	1024	open	lowland	local	no	yes	female	4	41	mixed crop	sedentary	f and house stable	no	yes	negative
Ab43	Gebire alemu	Waghimira	Abergelle	3	Balitererif	abergelle	38.79	12.502	1024	open	lowland	local	no	yes	female	5	41	mixed crop	sedentary	f and house stable	no	yes	negative
Ab44	Gebire alemu	Waghimira	Abergelle	3	Balitererif	abergelle	38.79	12.502	1024	open	lowland	local	no	yes	male	9 month	41	mixed crop	sedentary	f and house stable	no	yes	negative
Ab45	Gebire alemu	Waghimira	Abergelle	3	Balitererif	abergelle	38.79	12.502	1024	open	lowland	local	no	yes	female	1	41	mixed crop	sedentary	f and house stable	no	yes	negative
Ab46	Gebire alemu	Waghimira	Abergelle	3	Balitererif	abergelle	38.79	12.502	1024	open	lowland	local	no	yes	female	4	41	mixed crop	sedentary	f and house stable	no	yes	negative
Ab47	Gebire alemu	Waghimira	Abergelle	3	Balitererif	abergelle	38.79	12.502	1024	open	lowland	local	no	yes	female	4	41	mixed crop	sedentary	f and house stable	no	yes	negative
Ab48	Gebire alemu	Waghimira	Abergelle	3	Balitererif	abergelle	38.79	12.502	1024	open	lowland	local	no	yes	female	3	30	mixed crop	sedentary	f and house stable	no	yes	negative
Ab49	Gebire alemu	Waghimira	Abergelle	3	Balitererif	abergelle	38.79	12.502	1024	open	lowland	local	no	yes	female	2	30	mixed crop	sedentary	f and house stable	no	yes	negative
Ab50	Atalay belay	Waghimira	Abergelle	3	Balitererif	abergelle	38.79	12.502	1024	open	lowland	local	no	yes	male	1	30	mixed crop	sedentary	f and house stable	no	yes	negative
Ab51	Atalay belay	Waghimira	Abergelle	3	Balitererif	abergelle	38.79	12.502	1024	open	lowland	local	no	yes	female	3	30	mixed crop	sedentary	f and house stable	no	yes	negative
Ab52	Atalay belay	Waghimira	Abergelle	3	Balitererif	abergelle	38.79	12.502	1024	open	lowland	local	no	yes	female	4 and half	30	mixed crop	sedentary	house barn	no	yes	negative
Ab53	Atalay belay	Waghimira	Abergelle	3	Balitererif	abergelle	38.79	12.502	1024	open	lowland	local	no	yes	female	2	30	mixed crop	sedentary	house barn	no	yes	negative
Ab54	Atalay belay	Waghimira	Abergelle	3	Balitererif	abergelle	38.79	12.502	1024	open	lowland	local	no	yes	female	2	30	mixed crop	sedentary	house barn	no	yes	negative
Ab55	Atalay belay	Waghimira	Abergelle	3	Balitererif	abergelle	38.79	12.502	1024	open	lowland	local	no	yes	female	3	30	mixed crop	sedentary	house barn	no	yes	negative
Ab56	Atalay belay	Waghimira	Abergelle	3	Balitererif	abergelle	38.79	12.502	1024	open	lowland	local	no	yes	male	8 month	30	mixed crop	sedentary	house barn	no	yes	negative
Ab57	Atalay belay	Waghimira	Abergelle	3	Balitererif	abergelle	38.79	12.502	1024	open	lowland	local	no	yes	female	4	30	mixed crop	sedentary	house barn	yes	yes	negative
Ab58	Atalay belay	Waghimira	Abergelle	3	Balitererif	abergelle	38.79	12.502	1024	open	lowland	local	no	yes	female	4	30	mixed crop	sedentary	house barn	no	yes	negative
Ab59	Atalay belay	Waghimira	Abergelle	3	Balitererif	abergelle	38.79	12.502	1024	open	lowland	local	no	yes	female	9 monh	30	mixed crop	sedentary	house barn	no	yes	negative
Ab60	Atalay belay	Waghimira	Abergelle	3	Balitererif	abergelle	38.79	12.502	1024	open	lowland	local	no	yes	male	8 month	5	mixed crop	sedentary	house barn	no	yes	negative
Ab61	Enay girmaw	Waghimira	Abergelle	3	Balitererif	abergelle	38.79	12.502	1024	open	lowland	local	no	yes	female	1.5	5	mixed crop	sedentary	house barn	no	yes	negative
Ab62	Enay girmaw	Waghimira	Abergelle	3	Balitererif	abergelle	38.79	12.502	1024	open	lowland	local	no	yes	female	1	5	mixed crop	sedentary	house barn	no	yes	negative
Ab63	Enay girmaw	Waghimira	Abergelle	3	Balitererif	abergelle	38.79	12.502	1024	open	lowland	local	no	yes	female	1.5	5	mixed crop	sedentary	house barn	no	yes	negative
Ab64	Enay girmaw	Waghimira	Abergelle	3	Balitererif	abergelle	38.79	12.502	1024	open	lowland	local	no	yes	female	1.5	5	mixed crop	sedentary	house barn	no	yes	negative
As1	Abakidane	Waghimira	Abergelle	5	kidane mi	abergelle	38.584	12.571	1257	closed	lowland	local	yes	no	male	8 month	70	mixed crop	sedentary	house barn	no	yes	negative
As2	Abakidane	Waghimira	Abergelle	5	kidane mi	abergelle	38.584	12.571	1257	closed	lowland	local	yes	no	male	9 month	70	mixed crop	sedentary	house barn	no	yes	negative
As3	Abakidane	Waghimira	Abergelle	5	kidane mi	abergelle	38.584	12.571	1257	closed	lowland	local	yes	no	male	8 month	70	mixed crop	sedentary	house barn	no	yes	negative
As4	Abakidane	Waghimira	Abergelle	5	kidane mi	abergelle	38.584	12.571	1257	closed	lowland	local	yes	no	male	9 month	70	mixed crop	sedentary	house barn	no	yes	negative
As5	Abakidane	Waghimira	Abergelle	5	kidane mi	abergelle	38.584	12.571	1257	closed	lowland	local	yes	no	male	1	70	mixed crop	sedentary	house barn	no	yes	negative
As6	Abakidane	Waghimira	Abergelle	5	kidane mi	abergelle	38.584	12.571	1257	closed	lowland	local	yes	no	male	8 month	70	mixed crop	sedentary	house barn	no	yes	negative
As7	Abakidane	Waghimira	Abergelle	5	kidane mi	abergelle	38.584	12.571	1257	closed	lowland	local	yes	no	male	9 month	70	mixed crop	sedentary	house barn	no	yes	negative
As8	Abakidane	Waghimira	Abergelle	5	kidane mi	abergelle	38.584	12.571	1257	closed	lowland	local	yes	no	male	8 month	70	mixed crop	sedentary	house barn	no	yes	negative
As9	Abakidane	Waghimira	Abergelle	5	kidane mi	abergelle	38.584	12.571	1257	closed	lowland	local	yes	no	male	4	70	mixed crop	sedentary	house barn	no	yes	negative
As10	Abakidane	Waghimira	Abergelle	5	kidane mi	abergelle	38.584	12.571	1257	closed	lowland	local	yes	no	male	9 month	70	mixed crop	sedentary	house barn	yes	yes	negative
As11	Abakidane	Waghimira	Abergelle	5	kidane mi	abergelle	38.584	12.571	1257	closed	lowland	local	yes	no	male	8 month	70	mixed crop	sedentary	house barn	yes	yes	negative
As12	Abakidane	Waghimira	Abergelle	5	kidane mi	abergelle	38.584	12.571	1257	closed	lowland	local	yes	no	male	9 month	70	mixed crop	sedentary	house barn	yes	yes	negative
As13	Abakidane	Waghimira	Abergelle	5	kidane mi	abergelle	38.584	12.571	1257	closed	lowland	local	yes	no	female	1.5	70	mixed crop	sedentary	house barn	yes	yes	negative
As14	Abakidane	Waghimira	Abergelle	5	kidane mi	abergelle	38.584	12.571	1257	closed	lowland	local	yes	no	male	4	70	mixed crop	sedentary	house barn	no	yes	negative
As15	Abakidane	Waghimira	Abergelle	5	kidane mi	abergelle	38.584	12.571	1257	closed	lowland	local	yes	no	female	4	70	mixed crop	sedentary	house barn	no	yes	negative
As16	Abakidane	Waghimira	Abergelle	5	kidane mi	abergelle	38.584	12.571	1257	closed	lowland	local	yes	no	male	4	70	mixed crop	sedentary	house barn	no	yes	negative
As17	Abakidane	Waghimira	Abergelle	5	kidane mi	abergelle	38.584	12.571	1257	closed	lowland	local	yes	no	male	2.5	70	mixed crop	sedentary	house barn	no	yes	negative
As18	Ahazu abera	Waghimira	Abergelle	5	kidane mi	abergelle	38.584	12.571	1257	open	lowland	local	yes	yes	female	2	30	mixed crop	sedentary	house barn	no	yes	negative
As19	Ahazu abera	Waghimira	Abergelle	5	kidane mi	abergelle	38.584	12.571	1257	open	lowland	local	yes	yes	female	4	30	mixed crop	sedentary	house barn	no	yes	negative
As20	Ahazu abera	Waghimira	Abergelle	5	kidane mi	abergelle	38.584	12.571	1257	open	lowland	local	yes	yes	male	1.5	30	mixed crop	sedentary	house barn	no	yes	negative
As21	Ahazu abera	Waghimira	Abergelle	5	kidane mi	abergelle	38.584	12.571	1257	open	lowland	local	yes	yes	female	4 and half	30	mixed crop	sedentary	house barn	no	yes	negative
As22	Ahazu abera	Waghimira	Abergelle	5	kidane mi	abergelle	38.584	12.571	1257	open	lowland	local	yes	yes	female	4	30	mixed crop	sedentary	house barn	no	yes	negative
As23	Ahazu abera	Waghimira	Abergelle	5	kidane mi	abergelle	38.584	12.571	1257	open	lowland	local	yes	yes	male	8 month	30	mixed crop	sedentary	house barn	no	yes	negative
As24	Ahazu abera	Waghimira	Abergelle	5	kidane mi	abergelle	38.584	12.571	1257	open	lowland	local	yes	yes	male	9 month	30	mixed crop	sedentary	house barn	no	yes	negative
As25	Ahazu abera	Waghimira	Abergelle	5	kidane mi	abergelle	38.584	12.571	1257	open	lowland	local	yes	yes	female	1.5	30	mixed crop	sedentary	house barn	no	yes	negative
As26	teferi belay	Waghimira	Abergelle	5	kidane mi	abergelle	38.584	12.571	1257	open	lowland	local	yes	yes	female	9 month	12	mixed crop	sedentary	house barn	no	yes	negative
As27	teferi belay	Waghimira	Abergelle	5	kidane mi	abergelle	38.584	12.571	1257	open	lowland	local	yes	yes	female	4 and half	12	mixed crop	sedentary	house barn	no	yes	negative
As28	teferi belay	Waghimira	Abergelle	5	kidane mi	abergelle	38.584	12.571	1257	open	lowland	local	yes	yes	female	9 month	12	mixed crop	sedentary	house barn	no	yes	negative
As29	teferi belay	Waghimira	Abergelle	5	kidane mi	abergelle	38.584	12.571	1257	open	lowland	local	yes	yes	female	8 month	12	mixed crop	sedentary	house barn	no	yes	negative
As30	teferi belay	Waghimira	Abergelle	5	kidane mi	abergelle	38.584	12.571	1257	open	lowland	local	yes	yes	female	9 month	12	mixed crop	sedentary	house barn	no	yes	negative
As31	teferi belay	Waghimira	Abergelle	5	kidane mi	abergelle	38.584	12.571	1257	open	lowland	local	yes	yes	female	2	12	mixed crop	sedentary	house barn	no	yes	negative
As32	teferi belay	Waghimira	Abergelle	5	kidane mi	abergelle	38.584	12.571	1257	open	lowland	local	yes	yes	female	4 and half	12	mixed crop	sedentary	house barn	no	no	negative
As33	teferi belay	Waghimira	Abergelle	5	kidane mi	abergelle	38.584	12.571	1257	open	lowland	local	yes	yes	female	1	12	mixed crop	sedentary	house barn	no	no	negative
As34	teferi belay	Waghimira	Abergelle	5	kidane mi	abergelle	38.584	12.571	1257	open	lowland	local	yes	yes	female	4 and half	12	mixed crop	sedentary	house barn	no	no	negative
As35	teferi belay	Waghimira	Abergelle	5	kidane mi	abergelle	38.584	12.571	1257	open	lowland	local	yes	yes	female	4	12	mixed crop	sedentary	house barn	no	no	negative
As36	teferi belay	Waghimira	Abergelle	5	kidane mi	abergelle	38.584	12.571	1257	open	lowland	local	yes	yes	female	4	12	mixed crop	sedentary	house barn	no	no	negative
As37	teferi belay	Waghimira	Abergelle	5	kidane mi	abergelle	38.584	12.571	1257	open	lowland	local	yes	yes	female	4	12	mixed crop	sedentary	house barn	no	no	negative
As38	kide bene	Waghimira	Abergelle	5	kidane mi	abergelle	38.584	12.571	1257	open	lowland	local	yes	yes	female	4	70	mixed crop	sedentary	house barn	yes	yes	negative
As39	kide bene	Waghimira	Abergelle	5	kidane mi	abergelle	38.584	12.571	1257	open	lowland	local	yes	yes	female	4	70	mixed crop	sedentary	house barn	yes	yes	negative
As40	kide bene	Waghimira	Abergelle	5	kidane mi	abergelle	38.584	12.571	1257	open	lowland	local	yes	yes	female	3	70	mixed crop	sedentary	house barn	yes	yes	negative
As41	kide bene	Waghimira	Abergelle	5	kidane mi	abergelle	38.584	12.571	1257	open	lowland	local	yes	yes	female	4	70	mixed crop	sedentary	house barn	yes	yes	negative
As42	kide bene	Waghimira	Abergelle	5	kidane mi	abergelle	38.584	12.571	1257	open	lowland	local	yes	yes	female	1	70	mixed crop	sedentary	house barn	yes	yes	negative
As43	kide bene	Waghimira	Abergelle	5	kidane mi	abergelle	38.584	12.571	1257	open	lowland	local	yes	yes	female	4	70	mixed crop	sedentary	house barn	yes	yes	negative
As44	kide bene	Waghimira	Abergelle	5	kidane mi	abergelle	38.584	12.571	1257	open	lowland	local	yes	yes	female	4	70	mixed crop	sedentary	house barn	no	yes	negative
As45	kide bene	Waghimira	Abergelle	5	kidane mi	abergelle	38.584	12.571	1257	open	lowland	local	yes	yes	female	4	70	mixed crop	sedentary	house barn	no	yes	negative
As46	kide bene	Waghimira	Abergelle	5	kidane mi	abergelle	38.584	12.571	1257	open	lowland	local	yes	yes	female	4	70	mixed crop	sedentary	house barn	no	yes	negative
As47	kide bene	Waghimira	Abergelle	5	kidane mi	abergelle	38.584	12.571	1257	open	lowland	local	yes	yes	female	1.5	70	mixed crop	sedentary	house barn	no	yes	negative
As48	kide bene	Waghimira	Abergelle	5	kidane mi	abergelle	38.584	12.571	1257	open	lowland	local	yes	yes	female	1.5	70	mixed crop	sedentary	house barn	no	yes	negative
As49	kide bene	Waghimira	Abergelle	5	kidane mi	abergelle	38.584	12.571	1257	open	lowland	local	yes	yes	male	3	70	mixed crop	sedentary	house barn	no	yes	negative
As50	kide bene	Waghimira	Abergelle	5	kidane mi	abergelle	38.584	12.571	1257	open	lowland	local	yes	yes	male	1.5	70	mixed crop	sedentary	house barn	no	yes	negative
As51	kide bene	Waghimira	Abergelle	5	kidane mi	abergelle	38.584	12.571	1257	open	lowland	local	yes	yes	male	4	105	mixed crop	sedentary	house barn	no	yes	negative
As52	kide bene	Waghimira	Abergelle	5	kidane mi	abergelle	38.584	12.571	1257	open	lowland	local	yes	yes	female	4	105	mixed crop	sedentary	house barn	no	yes	negative
As53	kide bene	Waghimira	Abergelle	5	kidane mi	abergelle	38.584	12.571	1257	open	lowland	local	yes	yes	female	4	105	mixed crop	sedentary	house barn	no	yes	negative
As54	kide bene	Waghimira	Abergelle	5	kidane mi	abergelle	38.584	12.571	1257	open	lowland	local	yes	yes	female	4	105	mixed crop	sedentary	house barn	no	yes	negative
As55	kide bene	Waghimira	Abergelle	5	kidane mi	abergelle	38.584	12.571	1257	open	lowland	local	yes	yes	female	4	105	mixed crop	sedentary	house barn	no	yes	negative
As56	G/G/kide	Waghimira	Abergelle	5	kidane mi	abergelle	38.584	12.571	1257	open	lowland	local	yes	yes	female	4	105	mixed crop	sedentary	house barn	no	yes	negative
As57	G/G/kide	Waghimira	Abergelle	5	kidane mi	abergelle	38.584	12.571	1257	open	lowland	local	yes	yes	female	5	105	mixed crop	sedentary	house barn	no	yes	negative
As58	G/G/kide	Waghimira	Abergelle	5	kidane mi	abergelle	38.584	12.571	1257	open	lowland	local	yes	yes	female	4	105	mixed crop	sedentary	house barn	no	yes	negative
As59	G/G/kide	Waghimira	Abergelle	5	kidane mi	abergelle	38.584	12.571	1257	open	lowland	local	yes	yes	female	3	105	mixed crop	sedentary	house barn	no	yes	negative
As60	G/G/kide	Waghimira	Abergelle	5	kidane mi	abergelle	38.584	12.571	1257	open	lowland	local	yes	yes	female	4	105	mixed crop	sedentary	house barn	no	yes	negative
As61	G/G/kide	Waghimira	Abergelle	5	kidane mi	abergelle	38.584	12.571	1257	open	lowland	local	yes	yes	male	3	105	mixed crop	sedentary	house barn	no	yes	negative
As62	G/G/kide	Waghimira	Abergelle	5	kidane mi	abergelle	38.584	12.571	1257	open	lowland	local	yes	yes	female	4	105	mixed crop	sedentary	house barn	no	yes	negative
As63	G/G/kide	Waghimira	Abergelle	5	kidane mi	abergelle	38.584	12.571	1257	open	lowland	local	yes	yes	female	4	105	mixed crop	sedentary	house barn	no	yes	negative
As64	G/G/kide	Waghimira	Abergelle	5	kidane mi	abergelle	38.584	12.571	1257	open	lowland	local	yes	yes	female	4	105	mixed crop	sedentary	house barn	no	yes	negative
As65	G/G/kide	Waghimira	Abergelle	5	kidane mi	abergelle	38.584	12.571	1257	open	lowland	local	yes	yes	male	3	105	mixed crop	sedentary	house barn	no	yes	negative
As66	G/G/kide	Waghimira	Abergelle	5	kidane mi	abergelle	38.584	12.571	1257	open	lowland	local	yes	yes	female	2	105	mixed crop	sedentary	house barn	no	yes	negative
AZ1	Sartim wereta	Waghimira	Abergelle	8	saziba	abergelle	38.584	12.571	1134	open	lowland	local	yes	yes	male	9 month	20	mixed crop	sedentary	house barn	no	yes	negative
AZ2	Sartim wereta	Waghimira	Abergelle	8	saziba	abergelle	38.584	12.571	1134	open	lowland	local	yes	yes	female	8 month	20	mixed crop	sedentary	house barn	no	yes	negative
AZ3	Sartim wereta	Waghimira	Abergelle	8	saziba	abergelle	38.584	12.571	1134	open	lowland	local	yes	yes	male	1	20	mixed crop	sedentary	house barn	no	yes	negative
AZ4	Sartim wereta	Waghimira	Abergelle	8	saziba	abergelle	38.584	12.571	1134	open	lowland	local	yes	yes	female	9 month	20	mixed crop	sedentary	house barn	no	yes	negative
AZ5	Sartim wereta	Waghimira	Abergelle	8	saziba	abergelle	38.584	12.571	1134	open	lowland	local	yes	yes	female	2	20	mixed crop	sedentary	house barn	no	yes	negative
AZ6	Sartim wereta	Waghimira	Abergelle	8	saziba	abergelle	38.584	12.571	1134	open	lowland	local	yes	yes	female	2	20	mixed crop	sedentary	house barn	no	yes	negative
AZ7	Sartim wereta	Waghimira	Abergelle	8	saziba	abergelle	38.584	12.571	1134	open	lowland	local	yes	yes	female	3	20	mixed crop	sedentary	house barn	no	yes	negative
AZ8	Sartim wereta	Waghimira	Abergelle	8	saziba	abergelle	38.584	12.571	1134	open	lowland	local	yes	yes	female	4	20	mixed crop	sedentary	house barn	no	yes	negative
AZ9	Sartim wereta	Waghimira	Abergelle	8	saziba	abergelle	38.584	12.571	1134	open	lowland	local	yes	yes	female	4	20	mixed crop	sedentary	house barn	no	yes	negative
AZ10	Sartim wereta	Waghimira	Abergelle	8	saziba	abergelle	38.584	12.571	1134	open	lowland	local	yes	yes	female	2	20	mixed crop	sedentary	house barn	no	yes	negative
AZ11	Sartim wereta	Waghimira	Abergelle	8	saziba	abergelle	38.584	12.571	1134	open	lowland	local	yes	yes	female	8 month	20	mixed crop	sedentary	house barn	no	yes	negative
AZ12	Sartim wereta	Waghimira	Abergelle	8	saziba	abergelle	38.584	12.571	1134	open	lowland	local	yes	yes	female	1.5	20	mixed crop	sedentary	house barn	no	yes	negative
AZ13	Sartim wereta	Waghimira	Abergelle	8	saziba	abergelle	38.584	12.571	1134	open	lowland	local	yes	yes	female	1.5	20	mixed crop	sedentary	house barn	no	yes	negative
AZ14	Sartim wereta	Waghimira	Abergelle	8	saziba	abergelle	38.584	12.571	1134	open	lowland	local	yes	yes	male	9 month	20	mixed crop	sedentary	house barn	no	yes	negative
AZ15	Sartim wereta	Waghimira	Abergelle	8	saziba	abergelle	38.584	12.571	1134	open	lowland	local	yes	yes	female	8 month	20	mixed crop	sedentary	house barn	no	yes	negative
AZ16	Abrha abere	Waghimira	Abergelle	8	saziba	abergelle	38.584	12.571	1134	open	lowland	local	yes	yes	male	9 month	20	mixed crop	sedentary	fenced stable	no	yes	negative
AZ17	Abrha abere	Waghimira	Abergelle	8	saziba	abergelle	38.584	12.571	1134	open	lowland	local	yes	yes	male	8 month	20	mixed crop	sedentary	fenced stable	no	yes	negative
AZ18	Abrha abere	Waghimira	Abergelle	8	saziba	abergelle	38.584	12.571	1134	open	lowland	local	yes	yes	male	9 month	20	mixed crop	sedentary	fenced stable	no	yes	negative
AZ19	Abrha abere	Waghimira	Abergelle	8	saziba	abergelle	38.584	12.571	1134	open	lowland	local	yes	yes	male	8 month	20	mixed crop	sedentary	fenced stable	no	yes	negative
AZ20	Abrha abere	Waghimira	Abergelle	8	saziba	abergelle	38.584	12.571	1134	open	lowland	local	yes	yes	female	2	20	mixed crop	sedentary	fenced stable	no	yes	negative
AZ21	Abrha abere	Waghimira	Abergelle	8	saziba	abergelle	38.584	12.571	1134	open	lowland	local	yes	yes	female	2	38	mixed crop	sedentary	fenced stable	no	yes	negative
AZ22	Abrha abere	Waghimira	Abergelle	8	saziba	abergelle	38.584	12.571	1134	open	lowland	local	yes	yes	female	2	38	mixed crop	sedentary	fenced stable	no	yes	negative
AZ23	Abrha abere	Waghimira	Abergelle	8	saziba	abergelle	38.584	12.571	1134	open	lowland	local	yes	yes	female	3	38	mixed crop	sedentary	fenced stable	no	yes	negative
AZ24	Abrha abere	Waghimira	Abergelle	8	saziba	abergelle	38.584	12.571	1134	open	lowland	local	yes	yes	female	4	38	mixed crop	sedentary	fenced stable	yes	yes	positive
AZ25	Abrha abere	Waghimira	Abergelle	8	saziba	abergelle	38.584	12.571	1134	open	lowland	local	yes	yes	female	2	38	mixed crop	sedentary	fenced stable	no	yes	negative
AZ26	Abrha abere	Waghimira	Abergelle	8	saziba	abergelle	38.584	12.571	1134	open	lowland	local	yes	yes	female	3	38	mixed crop	sedentary	fenced stable	no	yes	negative
AZ27	Abrha abere	Waghimira	Abergelle	8	saziba	abergelle	38.584	12.571	1134	open	lowland	local	yes	yes	male	9 month	38	mixed crop	sedentary	fenced stable	no	yes	negative
AZ28	Abrha abere	Waghimira	Abergelle	8	saziba	abergelle	38.584	12.571	1134	open	lowland	local	yes	yes	female	4	38	mixed crop	sedentary	fenced stable	no	yes	negative
AZ29	Abrha abere	Waghimira	Abergelle	8	saziba	abergelle	38.584	12.571	1134	open	lowland	local	yes	yes	female	2	38	mixed crop	sedentary	fenced stable	no	yes	negative
AZ30	Abrha abere	Waghimira	Abergelle	8	saziba	abergelle	38.584	12.571	1134	open	lowland	local	yes	yes	female	2	38	mixed crop	sedentary	fenced stable	no	yes	negative
AZ31	Alew Geda	Waghimira	Abergelle	8	saziba	abergelle	38.584	12.571	1134	open	lowland	local	yes	yes	male	4 and half	5	mixed crop	sedentary	house barn	no	yes	negative
AZ32	Alew Geda	Waghimira	Abergelle	8	saziba	abergelle	38.584	12.571	1134	open	lowland	local	yes	yes	male	4	5	mixed crop	sedentary	house barn	no	yes	negative
AZ33	Alew Geda	Waghimira	Abergelle	8	saziba	abergelle	38.584	12.571	1134	open	lowland	local	yes	yes	female	4	5	mixed crop	sedentary	house barn	no	yes	negative
AZ34	Alew Geda	Waghimira	Abergelle	8	saziba	abergelle	38.584	12.571	1134	open	lowland	local	yes	yes	female	2	5	mixed crop	sedentary	house barn	no	yes	negative
AZ35	Alew Geda	Waghimira	Abergelle	8	saziba	abergelle	38.584	12.571	1134	open	lowland	local	yes	yes	female	2	5	mixed crop	sedentary	house barn	no	yes	negative
AZ36	Alew Geda	Waghimira	Abergelle	8	saziba	abergelle	38.584	12.571	1134	open	lowland	local	yes	yes	male	9 month	5	mixed crop	sedentary	house barn	no	yes	negative
AZ37	Adera welidw	Waghimira	Abergelle	8	saziba	abergelle	38.584	12.571	1134	open	lowland	local	yes	yes	female	2.5	5	mixed crop	sedentary	house barn	no	yes	negative
AZ38	Adera welidw	Waghimira	Abergelle	8	saziba	abergelle	38.584	12.571	1134	open	lowland	local	yes	yes	female	4	5	mixed crop	sedentary	house barn	no	yes	negative
AZ39	Adera welidw	Waghimira	Abergelle	8	saziba	abergelle	38.584	12.571	1134	open	lowland	local	yes	yes	female	2.5	5	mixed crop	sedentary	house barn	no	yes	negative
AZ40	Adera welidw	Waghimira	Abergelle	8	saziba	abergelle	38.584	12.571	1134	open	lowland	local	yes	yes	male	4	5	mixed crop	sedentary	house barn	no	yes	negative
AZ41	Adera welidw	Waghimira	Abergelle	8	saziba	abergelle	38.584	12.571	1134	open	lowland	local	yes	yes	female	3	5	mixed crop	sedentary	house barn	no	yes	negative
AZ42	Adera welidw	Waghimira	Abergelle	8	saziba	abergelle	38.584	12.571	1134	open	lowland	local	yes	yes	female	3	5	mixed crop	sedentary	house barn	no	yes	negative
AZ43	Adera welidw	Waghimira	Abergelle	8	saziba	abergelle	38.584	12.571	1134	open	lowland	local	yes	yes	male	9 month	30	mixed crop	sedentary	house barn	no	yes	negative
AZ44	Adera welidw	Waghimira	Abergelle	8	saziba	abergelle	38.584	12.571	1134	open	lowland	local	yes	yes	female	2	30	mixed crop	sedentary	house barn	no	yes	negative
AZ45	Adera welidw	Waghimira	Abergelle	8	saziba	abergelle	38.584	12.571	1134	open	lowland	local	yes	yes	male	3	30	mixed crop	sedentary	house barn	no	yes	negative
AZ46	Adera welidw	Waghimira	Abergelle	8	saziba	abergelle	38.584	12.571	1134	open	lowland	local	yes	yes	female	3	30	mixed crop	sedentary	house barn	no	yes	negative
AZ47	Adera welidw	Waghimira	Abergelle	8	saziba	abergelle	38.584	12.571	1134	open	lowland	local	yes	yes	female	4	30	mixed crop	sedentary	house barn	no	yes	negative
AZ48	Adera welidw	Waghimira	Abergelle	8	saziba	abergelle	38.584	12.571	1134	open	lowland	local	yes	yes	female	8 month	30	mixed crop	sedentary	house barn	no	yes	negative
AZ49	Adera welidw	Waghimira	Abergelle	8	saziba	abergelle	38.584	12.571	1134	open	lowland	local	yes	yes	female	9 month	30	mixed crop	sedentary	house barn	no	yes	negative
AZ50	Adera welidw	Waghimira	Abergelle	8	saziba	abergelle	38.584	12.571	1134	open	lowland	local	yes	yes	female	8 month	30	mixed crop	sedentary	house barn	no	yes	negative
AZ51	Adera welidw	Waghimira	Abergelle	8	saziba	abergelle	38.584	12.571	1134	open	lowland	local	yes	yes	female	9 month	30	mixed crop	sedentary	house barn	no	yes	negative
AZ52	Abrhakebede	Waghimira	Abergelle	8	saziba	abergelle	38.584	12.571	1134	open	lowland	local	yes	yes	male	9 month	38	mixed crop	sedentary	house barn	no	yes	negative
AZ53	Abrhakebede	Waghimira	Abergelle	8	saziba	abergelle	38.584	12.571	1134	open	lowland	local	yes	yes	male	9 month	38	mixed crop	sedentary	house barn	no	yes	negative
AZ54	Abrhakebede	Waghimira	Abergelle	8	saziba	abergelle	38.584	12.571	1134	open	lowland	local	yes	yes	male	9 month	38	mixed crop	sedentary	house barn	no	yes	negative
AZ55	Abrhakebede	Waghimira	Abergelle	8	saziba	abergelle	38.584	12.571	1134	open	lowland	local	yes	yes	male	4	38	mixed crop	sedentary	house barn	yes	yes	negative
Ak1	Zerihun giri	north shoe	Akober	alayumba	Alayuma	Afar	39.79	9.54	1722	open	midland	local	yes	yes	female	2	107	mixed crop	sedentary	house barn	no	no	negative
Ak2	Zerihun giri	north shoe	Akober	alayumba	Alayuma	Afar	39.79	9.54	1722	open	midland	local	no	yes	female	4 and half	107	mixed crop	sedentary	house barn	yes	no	negative
Ak3	Zerihun giri	north shoe	Akober	alayumba	Alayuma	Afar	39.79	9.54	1722	open	midland	local	yes	yes	female	4	107	mixed crop	sedentary	house barn	no	no	negative
Ak4	Zerihun giri	north shoe	Akober	alayumba	Alayuma	Afar	39.79	9.54	1722	open	midland	local	yes	yes	female	3	107	mixed crop	sedentary	house barn	no	no	negative
Ak5	Zerihun giri	north shoe	Akober	alayumba	Alayuma	Afar	39.79	9.54	1722	open	midland	local	yes	yes	female	3	107	mixed crop	sedentary	house barn	no	no	negative
Ak6	Zerihun giri	north shoe	Akober	alayumba	Alayuma	Afar	39.79	9.54	1722	open	midland	local	yes	yes	female	9 month	107	mixed crop	sedentary	house barn	no	no	negative
Ak7	Zerihun giri	north shoe	Akober	alayumba	Alayuma	Afar	39.79	9.54	1722	open	midland	local	yes	yes	female	4	107	mixed crop	sedentary	house barn	no	no	negative
Ak8	Zerihun giri	north shoe	Akober	alayumba	Alayuma	Afar	39.79	9.54	1722	open	midland	local	yes	yes	female	2	107	mixed crop	sedentary	house barn	no	no	negative
Ak9	Zerihun giri	north shoe	Akober	alayumba	Alayuma	Afar	39.79	9.54	1722	open	midland	local	yes	yes	female	1	107	mixed crop	sedentary	house barn	no	no	negative
Ak10	Zerihun giri	north shoe	Akober	alayumba	Alayuma	Afar	39.79	9.54	1722	open	midland	local	yes	yes	female	4	107	mixed crop	sedentary	house barn	no	no	negative
Ak11	Zerihun giri	north shoe	Akober	alayumba	Alayuma	Afar	39.79	9.54	1722	open	midland	local	yes	yes	female	1	107	mixed crop	sedentary	house barn	no	no	negative
Ak12	Zerihun giri	north shoe	Akober	alayumba	Alayuma	Afar	39.79	9.54	1722	open	midland	local	yes	yes	female	4	107	mixed crop	sedentary	house barn	no	no	negative
Ak13	Zerihun giri	north shoe	Akober	alayumba	Alayuma	Afar	39.79	9.54	1722	open	midland	local	yes	yes	female	4	107	mixed crop	sedentary	house barn	no	no	negative
Ak14	Zerihun giri	north shoe	Akober	alayumba	Alayuma	Afar	39.79	9.54	1722	open	midland	local	yes	yes	female	4	107	mixed crop	sedentary	house barn	no	no	negative
Ak15	Zerihun giri	north shoe	Akober	alayumba	Alayuma	Afar	39.79	9.54	1722	open	midland	local	yes	yes	female	4 and half	107	mixed crop	sedentary	house barn	no	no	negative
Ak16	Zerihun giri	north shoe	Akober	alayumba	Alayuma	Afar	39.79	9.54	1722	open	midland	local	yes	yes	female	1.5	107	mixed crop	sedentary	house barn	no	no	positive
Ak17	Zerihun giri	north shoe	Akober	alayumba	Alayuma	Afar	39.79	9.54	1722	open	midland	local	yes	yes	female	4	107	mixed crop	sedentary	house barn	no	no	negative
Ak18	Zerihun giri	north shoe	Akober	alayumba	Alayuma	Afar	39.79	9.54	1722	open	midland	local	yes	yes	female	3	107	mixed crop	sedentary	house barn	no	no	negative
Ak19	Zerihun giri	north shoe	Akober	alayumba	Alayuma	Afar	39.79	9.54	1722	open	midland	local	yes	yes	female	1.5	107	mixed crop	sedentary	house barn	no	no	negative
Ak20	Zerihun giri	north shoe	Akober	alayumba	Alayuma	Afar	39.79	9.54	1722	open	midland	local	yes	yes	female	1.5	49	mixed crop	sedentary	house barn	no	no	negative
Ak21	Zerihun giri	north shoe	Akober	alayumba	Alayuma	Afar	39.79	9.54	1722	open	midland	local	yes	yes	male	8 month	49	mixed crop	sedentary	house barn	no	no	negative
Ak22	Zerihun giri	north shoe	Akober	alayumba	Alayuma	Afar	39.79	9.54	1722	open	midland	local	yes	yes	male	9 month	49	mixed crop	sedentary	house barn	no	no	negative
Ak23	Zerihun giri	north shoe	Akober	alayumba	Alayuma	Afar	39.79	9.54	1722	open	midland	local	yes	yes	male	8 month	49	mixed crop	sedentary	house barn	no	no	negative
Ak24	Zerihun giri	north shoe	Akober	alayumba	Alayuma	Afar	39.79	9.54	1722	open	midland	local	yes	yes	male	8 month	49	mixed crop	sedentary	house barn	no	no	negative
Ak25	Zerihun giri	north shoe	Akober	alayumba	Alayuma	Afar	39.79	9.54	1722	open	midland	local	yes	yes	male	5	49	mixed crop	sedentary	house barn	no	no	positive
Ak26	Zerihun giri	north shoe	Akober	alayumba	Alayuma	Afar	39.79	9.54	1722	open	midland	local	yes	yes	male	1	49	mixed crop	sedentary	house barn	no	no	negative
Ak27	Zerihun giri	north shoe	Akober	alayumba	Alayuma	Afar	39.79	9.54	1722	open	midland	local	yes	yes	female	8 month	49	mixed crop	sedentary	house barn	yes	no	positive
Ak28	Zerihun giri	north shoe	Akober	alayumba	Alayuma	Afar	39.79	9.54	1722	open	midland	local	yes	yes	male	1	49	mixed crop	sedentary	house barn	no	no	negative
Ak29	Zerihun giri	north shoe	Akober	alayumba	Alayuma	central highland	39.79	9.54	1722	open	midland	local	yes	yes	male	1	49	mixed crop	sedentary	house barn	no	no	negative
Ak30	Zerihun giri	north shoe	Akober	alayumba	Alayuma	central highland	39.79	9.54	1722	open	midland	local	yes	yes	male	9 month	49	mixed crop	sedentary	house barn	no	no	negative
Ak31	Zerihun giri	north shoe	Akober	alayumba	Alayuma	central highland	39.79	9.54	1722	open	midland	local	yes	yes	male	1	49	mixed crop	sedentary	house barn	no	no	negative
Ak32	Zerihun giri	north shoe	Akober	alayumba	Alayuma	central highland	39.79	9.54	1722	open	midland	local	yes	yes	male	8 month	49	mixed crop	sedentary	house barn	no	no	negative
Ak33	Zerihun giri	north shoe	Akober	alayumba	Alayuma	central highland	39.79	9.54	1722	open	midland	local	yes	yes	male	8 month	49	mixed crop	sedentary	house barn	no	no	negative
Ak34	Zerihun giri	north shoe	Akober	alayumba	Alayuma	central highland	39.79	9.54	1722	open	midland	local	yes	yes	male	9 month	49	mixed crop	sedentary	house barn	no	no	negative
Ak35	Zerihun giri	north shoe	Akober	alayumba	Alayuma	central highland	39.79	9.54	1722	open	midland	local	yes	yes	male	9 month	49	mixed crop	sedentary	house barn	no	no	negative
Ak36	Zerihun giri	north shoe	Akober	alayumba	Alayuma	central highland	39.79	9.54	1722	open	midland	local	yes	yes	male	9 month	49	mixed crop	sedentary	house barn	no	no	negative
Ak37	Zerihun giri	north shoe	Akober	alayumba	Alayuma	central highland	39.79	9.54	1722	open	midland	local	yes	yes	female	4	49	mixed crop	sedentary	house barn	no	no	negative
Ak38	Zerihun giri	north shoe	Akober	alayumba	Alayuma	central highland	39.79	9.54	1722	open	midland	local	yes	yes	male	9 month	49	mixed crop	sedentary	house barn	no	no	negative
Ak39	Zerihun giri	north shoe	Akober	alayumba	Alayuma	central highland	39.79	9.54	1722	open	midland	local	yes	yes	male	9 month	49	mixed crop	sedentary	house barn	no	no	negative
Ak40	Zerihun giri	north shoe	Akober	alayumba	Alayuma	central highland	39.79	9.54	1722	open	midland	local	yes	yes	male	1.5	49	mixed crop	sedentary	house barn	no	no	negative
Ak41	Zerihun giri	north shoe	Akober	alayumba	Alayuma	central highland	39.79	9.54	1722	open	midland	local	yes	yes	male	8 month	49	mixed crop	sedentary	house barn	no	no	negative
Ak42	Zerihun giri	north shoe	Akober	alayumba	babifita	central highland	39.79	9.54	1722	open	midland	local	yes	yes	male	8 month	49	mixed crop	sedentary	house barn	no	no	negative
Ak43	Zerihun giri	north shoe	Akober	alayumba	babifita	central highland	39.79	9.54	1722	open	midland	local	yes	yes	male	8 month	49	mixed crop	sedentary	house barn	no	no	negative
Ak44	yehw wedu	north shoe	Akober	alayumba	babifita	central highland	39.79	9.54	1722	open	midland	local	yes	yes	male	1.5	4	mixed crop	sedentary	house barn	no	no	negative
Ak45	yehw wedu	north shoe	Akober	alayumba	babifita	central highland	39.79	9.54	1722	open	midland	local	yes	yes	male	2	4	mixed crop	sedentary	house barn	yes	no	negative
Ak46	werkineh mulew	north shoe	Akober	alayumba	babifita	central highland	39.79	9.54	1722	open	midland	local	yes	yes	male	1	70	mixed crop	sedentary	fenced stable	no	yes	negative
Ak47	werkineh mulew	north shoe	Akober	alayumba	babifita	central highland	39.79	9.54	1722	open	midland	local	yes	yes	male	1.5	70	mixed crop	sedentary	fenced stable	no	yes	negative
Ak48	werkineh mulew	north shoe	Akober	alayumba	babifita	central highland	39.79	9.54	1722	open	midland	local	yes	yes	male	1.5	70	mixed crop	sedentary	fenced stable	no	yes	negative
Ak49	werkineh mulew	north shoe	Akober	alayumba	babifita	central highland	39.79	9.54	1722	open	midland	local	yes	yes	male	9 month	70	mixed crop	sedentary	fenced stable	no	yes	negative
Ak50	werkineh mulew	north shoe	Akober	alayumba	babifita	central highland	39.79	9.54	1722	open	midland	local	yes	yes	male	8 month	70	mixed crop	sedentary	fenced stable	no	yes	negative
Ak51	werkineh mulew	north shoe	Akober	alayumba	babifita	central highland	39.79	9.54	1722	open	midland	local	yes	yes	male	1	70	mixed crop	sedentary	fenced stable	no	yes	negative
Ak52	werkineh mulew	north shoe	Akober	alayumba	babifita	Afar	39.79	9.54	1722	open	midland	local	yes	yes	male	1	70	mixed crop	sedentary	fenced stable	no	yes	negative
Ak53	werkineh mulew	north shoe	Akober	alayumba	babifita	central highland	39.79	9.54	1722	open	midland	local	yes	yes	male	8 month	70	mixed crop	sedentary	fenced stable	yes	yes	positive
Ak54	werkineh mulew	north shoe	Akober	alayumba	babifita	Afar	39.79	9.54	1722	open	midland	local	yes	yes	male	1	70	mixed crop	sedentary	fenced stable	no	yes	negative
Ak55	werkineh mulew	north shoe	Akober	alayumba	babifita	Afar	39.79	9.54	1722	open	midland	local	yes	yes	male	9 month	70	mixed crop	sedentary	fenced stable	no	yes	negative
Ak56	werkineh mulew	north shoe	Akober	alayumba	babifita	Afar	39.79	9.54	1722	open	midland	local	yes	yes	male	8 month	70	mixed crop	sedentary	housed	no	yes	negative
Ak57	werkineh mulew	north shoe	Akober	alayumba	babifita	Afar	39.79	9.54	1722	open	midland	local	yes	yes	male	9 month	70	mixed crop	sedentary	housed	no	yes	negative
Ak58	werkineh mulew	north shoe	Akober	alayumba	babifita	Afar	39.79	9.54	1722	open	midland	local	yes	yes	male	9 month	70	mixed crop	sedentary	housed	no	yes	negative
Ak59	werkineh mulew	north shoe	Akober	alayumba	babifita	Afar	39.79	9.54	1722	open	midland	local	yes	yes	male	9 month	70	mixed crop	sedentary	housed	no	yes	negative
Ak60	werkineh mulew	north shoe	Akober	Shegawi	satima	Afar	39.708	9.505	1544	open	midland	local	no	yes	male	9 month	70	mixed crop	sedentary	housed	no	yes	negative
Ak61	werkineh mulew	north shoe	Akober	Shegawi	satima	Afar	39.708	9.505	1544	open	midland	local	no	yes	male	9 month	70	mixed crop	sedentary	housed	no	yes	negative
Ak62	werkineh mulew	north shoe	Akober	Shegawi	satima	Afar	39.708	9.505	1544	open	midland	local	no	yes	male	9 month	70	mixed crop	sedentary	housed	no	yes	negative
Ak63	werkineh mulew	north shoe	Akober	Shegawi	satima	Afar	39.708	9.505	1544	open	midland	local	no	yes	male	9 month	70	mixed crop	sedentary	housed	no	yes	negative
Ak64	werkineh mulew	north shoe	Akober	Shegawi	satima	Afar	39.708	9.505	1544	open	midland	local	no	yes	male	9 month	70	mixed crop	sedentary	housed	no	yes	negative
Ak65	werkineh mulew	north shoe	Akober	Shegawi	satima	Afar	39.708	9.505	1544	open	midland	local	no	yes	male	9 month	70	mixed crop	sedentary	housed	no	yes	negative
Ak66	werkineh mulew	north shoe	Akober	Shegawi	satima	Afar	39.708	9.505	1544	open	midland	local	no	yes	male	9 month	70	mixed crop	sedentary	housed	no	yes	negative
Ak67	werkineh mulew	north shoe	Akober	Shegawi	satima	Afar	39.708	9.505	1544	open	midland	local	no	yes	male	9 month	70	mixed crop	sedentary	housed	no	yes	negative
Ak68	werkineh mulew	north shoe	Akober	Shegawi	satima	Afar	39.708	9.505	1544	open	midland	local	no	yes	male	9 month	70	mixed crop	sedentary	housed	no	yes	negative
Ak69	werkineh mulew	north shoe	Akober	Shegawi	satima	Afar	39.708	9.505	1544	open	midland	local	no	yes	male	9 month	70	mixed crop	sedentary	housed	no	yes	negative
Ak70	werkineh mulew	north shoe	Akober	Shegawi	satima	Afar	39.708	9.505	1544	open	midland	local	no	yes	male	1.5	70	mixed crop	sedentary	housed	no	yes	negative
Ak71	werkineh mulew	north shoe	Akober	Shegawi	satima	Afar	39.708	9.505	1544	open	midland	local	no	yes	male	8 month	70	mixed crop	sedentary	housed	no	yes	negative
Ak72	werkineh mulew	north shoe	Akober	Shegawi	satima	Afar	39.708	9.505	1544	open	midland	local	no	yes	male	8 month	70	mixed crop	sedentary	housed	no	yes	negative
Ak73	werkineh mulew	north shoe	Akober	Shegawi	satima	central highland	39.708	9.505	1544	open	midland	local	no	yes	male	8 month	70	mixed crop	sedentary	housed	no	yes	negative
Ak74	werkineh mulew	north shoe	Akober	Shegawi	satima	central highland	39.708	9.505	1544	open	midland	local	no	yes	male	8 month	70	mixed crop	sedentary	housed	no	yes	negative
Ak75	werkineh mulew	north shoe	Akober	Shegawi	satima	central highland	39.708	9.505	1544	open	midland	local	no	yes	male	1.5	70	mixed crop	sedentary	housed	no	yes	negative
Ak76	werkineh mulew	north shoe	Akober	Shegawi	satima	central highland	39.708	9.505	1544	open	midland	local	no	yes	male	8 month	70	mixed crop	sedentary	housed	no	yes	negative
Ak77	werkineh mulew	north shoe	Akober	Shegawi	satima	central highland	39.708	9.505	1544	open	midland	local	no	yes	female	5	70	mixed crop	sedentary	housed	yes	yes	positive
Ak78	werkineh mulew	north shoe	Akober	Shegawi	satima	central highland	39.708	9.505	1544	open	midland	local	no	yes	male	8 month	70	mixed crop	sedentary	housed	no	yes	negative
Ak79	werkineh mulew	north shoe	Akober	Shegawi	satima	central highland	39.708	9.505	1544	open	midland	local	no	yes	male	1	70	mixed crop	sedentary	housed	yes	yes	negative
Ak80	werkineh mulew	north shoe	Akober	Shegawi	satima	central highland	39.708	9.505	1544	open	midland	local	no	yes	male	8 month	70	mixed crop	sedentary	housed	no	yes	negative
Ak81	werkineh mulew	north shoe	Akober	Shegawi	satima	central highland	39.708	9.505	1544	open	midland	local	no	yes	male	8 month	70	mixed crop	sedentary	housed	no	yes	negative
Ak82	werkineh mulew	north shoe	Akober	Shegawi	satima	central highland	39.708	9.505	1544	open	midland	local	no	yes	male	8 month	70	mixed crop	sedentary	housed	no	yes	negative
Ak83	werkineh mulew	north shoe	Akober	Shegawi	satima	central highland	39.708	9.505	1544	open	midland	local	no	yes	male	1.5	70	mixed crop	sedentary	housed	no	yes	negative
Ak84	werkineh mulew	north shoe	Akober	Shegawi	satima	central highland	39.708	9.505	1544	open	midland	local	no	yes	male	1.5	70	mixed crop	sedentary	housed	no	yes	negative
Ak85	werkineh mulew	north shoe	Akober	Shegawi	satima	central highland	39.708	9.505	1544	open	midland	local	no	yes	male	8 month	70	mixed crop	sedentary	housed	no	yes	negative
Ak86	werkineh mulew	north shoe	Akober	Shegawi	satima	central highland	39.708	9.505	1544	open	midland	local	no	yes	male	8 month	70	mixed crop	sedentary	housed	no	yes	negative
Ak87	werkineh mulew	north shoe	Akober	Shegawi	satima	central highland	39.708	9.505	1544	open	midland	local	no	yes	male	8 month	70	mixed crop	sedentary	housed	no	yes	negative
Ak88	werkineh mulew	north shoe	Akober	Shegawi	satima	central highland	39.708	9.505	1544	open	midland	local	no	yes	male	8 month	70	mixed crop	sedentary	housed	no	yes	negative
Ak89	werkineh mulew	north shoe	Akober	Shegawi	satima	central highland	39.708	9.505	1544	open	midland	local	no	yes	male	1	70	mixed crop	sedentary	housed	no	yes	negative
Ak90	werkineh mulew	north shoe	Akober	Shegawi	fihasa	central highland	39.758	9.643	1544	open	midland	local	yes	yes	male	8 month	70	mixed crop	sedentary	housed	no	yes	negative
Ak91	yeshibet alemu	north shoe	Akober	Shegawi	fihasa	central highland	39.758	9.643	1544	open	midland	local	yes	yes	male	8 month	70	mixed crop	sedentary	housed	no	yes	negative
Ak92	yeshibet alemu	north shoe	Akober	Shegawi	fihasa	central highland	39.758	9.643	1544	open	midland	local	yes	yes	male	8 month	70	mixed crop	sedentary	housed	yes	yes	negative
Ak93	yeshibet alemu	north shoe	Akober	Shegawi	fihasa	central highland	39.758	9.643	1544	open	midland	local	yes	yes	male	8 month	70	mixed crop	sedentary	housed	yes	yes	negative
Ak94	yeshibet alemu	north shoe	Akober	Shegawi	fihasa	central highland	39.758	9.643	1544	open	midland	local	yes	yes	male	8 month	70	mixed crop	sedentary	housed	yes	yes	negative
Ak95	yeshibet alemu	north shoe	Akober	Shegawi	fihasa	central highland	39.758	9.643	1544	open	midland	local	yes	yes	male	8 month	70	mixed crop	sedentary	housed	yes	yes	negative
Ak96	yeshibet alemu	north shoe	Akober	Shegawi	fihasa	central highland	39.758	9.643	1544	open	midland	local	yes	yes	male	8 month	70	mixed crop	sedentary	housed	yes	yes	negative
Ak97	yeshibet alemu	north shoe	Akober	Shegawi	fihasa	central highland	39.758	9.643	1544	open	midland	local	yes	yes	male	8 month	70	mixed crop	sedentary	housed	yes	yes	negative
Ak98	yeshibet alemu	north shoe	Akober	Shegawi	fihasa	central highland	39.758	9.643	1544	open	midland	local	yes	yes	male	9 month	70	mixed crop	sedentary	housed	yes	yes	negative
Ak99	yeshibet alemu	north shoe	Akober	Shegawi	fihasa	central highland	39.758	9.643	1544	open	midland	local	yes	yes	male	1	70	mixed crop	sedentary	housed	yes	yes	negative
Ak100	yeshibet alemu	north shoe	Akober	Shegawi	fihasa	central highland	39.758	9.643	1544	open	midland	local	yes	yes	male	8 month	70	mixed crop	sedentary	housed	yes	yes	negative
Ak101	yeshibet alemu	north shoe	Akober	Shegawi	fihasa	central highland	39.758	9.643	1544	open	midland	local	yes	yes	female	8 month	70	mixed crop	sedentary	housed	yes	yes	negative
Ak102	yeshibet alemu	north shoe	Akober	Shegawi	fihasa	central highland	39.758	9.643	1544	open	midland	local	yes	yes	female	1.5	70	mixed crop	sedentary	housed	yes	yes	negative
Ak103	yeshibet alemu	north shoe	Akober	Shegawi	fihasa	central highland	39.758	9.643	1544	open	midland	local	yes	yes	female	4	70	mixed crop	sedentary	housed	no	yes	negative
Ak104	yeshibet alemu	north shoe	Akober	Shegawi	fihasa	central highland	39.758	9.643	1544	open	midland	local	yes	yes	female	4	70	mixed crop	sedentary	housed	no	yes	negative
Ak105	yeshibet alemu	north shoe	Akober	Shegawi	fihasa	central highland	39.758	9.643	1544	open	midland	local	yes	yes	female	4	70	mixed crop	sedentary	housed	no	yes	negative
Ak106	yeshibet alemu	north shoe	Akober	Shegawi	fihasa	central highland	39.758	9.643	1544	open	midland	local	yes	yes	female	4	70	mixed crop	sedentary	housed	no	yes	negative
Ak107	yeshibet alemu	north shoe	Akober	Shegawi	fihasa	central highland	39.758	9.643	1544	open	midland	local	yes	yes	female	1	70	mixed crop	sedentary	housed	no	yes	negative
Ak108	yeshibet alemu	north shoe	Akober	Shegawi	fihasa	central highland	39.758	9.643	1544	open	midland	local	yes	yes	female	4	70	mixed crop	sedentary	housed	no	yes	negative
Ak109	yeshibet alemu	north shoe	Akober	Shegawi	fihasa	central highland	39.758	9.643	1544	open	midland	local	yes	yes	female	2	70	mixed crop	sedentary	housed	no	yes	negative
Ak110	yeshibet alemu	north shoe	Akober	Shegawi	fihasa	central highland	39.758	9.643	1544	open	midland	local	yes	yes	female	3	70	mixed crop	sedentary	housed	yes	yes	negative
Ak111	yeshibet alemu	north shoe	Akober	Shegawi	fihasa	central highland	39.758	9.643	1544	open	midland	local	yes	yes	female	4	70	mixed crop	sedentary	housed	yes	yes	negative
Ak112	ayichilihum yilima	north shoe	Akober	Shegawi	fihasa	central highland	39.758	9.643	1544	open	midland	local	yes	yes	male	1	5	mixed crop	sedentary	housed	no	yes	negative
Ak113	ayichilihum yilima	north shoe	Akober	Shegawi	fihasa	central highland	39.758	9.643	1544	open	midland	local	yes	yes	female	2	5	mixed crop	sedentary	housed	no	yes	negative
KA1	zinabie adimasie	north wollo	kobo	Abuare	Abuare	central highland	39.629	12.256	1415	open	lowland	local	no	yes	female	4 and half	15	mixed crop	trnshuman	f and house stable	yes	no	negative
KA2	zinabie adimasie	north wollo	kobo	Abuare	Abuare	central highland	39.629	12.256	1415	open	lowland	local	no	yes	female	4 and half	15	mixed crop	trnshuman	f and house stable	yes	no	negative
KA3	zinabie adimasie	north wollo	kobo	Abuare	Abuare	central highland	39.629	12.256	1415	open	lowland	local	no	yes	female	8 month	15	mixed crop	trnshuman	f and house stable	no	no	negative
KA4	zinabie adimasie	north wollo	kobo	Abuare	Abuare	central highland	39.629	12.256	1415	open	lowland	local	no	yes	male	8 month	15	mixed crop	trnshuman	f and house stable	no	no	negative
KA5	zinabie adimasie	north wollo	kobo	Abuare	Abuare	central highland	39.629	12.256	1415	open	lowland	local	no	yes	male	8 month	15	mixed crop	trnshuman	f and house stable	no	no	negative
KA6	zinabie adimasie	north wollo	kobo	Abuare	Abuare	central highland	39.629	12.256	1415	open	lowland	local	no	yes	male	1	15	mixed crop	trnshuman	f and house stable	no	no	negative
KA7	zinabie adimasie	north wollo	kobo	Abuare	Abuare	central highland	39.629	12.256	1415	open	lowland	local	no	yes	male	4	15	mixed crop	trnshuman	f and house stable	no	no	negative
KA8	dagnaw asefa	north wollo	kobo	Abuare	Abuare	central highland	39.629	12.256	1415	open	lowland	local	no	yes	female	4	15	mixed crop	trnshuman	f and house stable	no	no	negative
KA9	dagnaw asefa	north wollo	kobo	Abuare	Abuare	central highland	39.629	12.256	1415	open	lowland	local	no	yes	female	5	15	mixed crop	trnshuman	f and house stable	yes	no	positive
KA10	dagnaw asefa	north wollo	kobo	Abuare	Abuare	central highland	39.629	12.256	1415	open	lowland	local	no	yes	female	8 month	15	mixed crop	trnshuman	f and house stable	no	no	negative
KA11	dagnaw asefa	north wollo	kobo	Abuare	Abuare	central highland	39.629	12.256	1415	open	lowland	local	no	yes	female	3	15	mixed crop	trnshuman	f and house stable	no	no	negative
KA12	dagnaw asefa	north wollo	kobo	Abuare	Abuare	central highland	39.629	12.256	1415	open	lowland	local	no	yes	female	8 month	15	mixed crop	trnshuman	f and house stable	no	no	negative
KA13	dagnaw asefa	north wollo	kobo	Abuare	Abuare	central highland	39.629	12.256	1415	open	lowland	local	no	yes	female	1	25	mixed crop	trnshuman	f and house stable	yes	no	negative
KA14	dagnaw asefa	north wollo	kobo	Abuare	Abuare	central highland	39.629	12.256	1415	open	lowland	local	no	yes	female	1	25	mixed crop	trnshuman	f and house stable	yes	no	negative
KA15	dagnaw asefa	north wollo	kobo	Abuare	Abuare	central highland	39.629	12.256	1415	open	lowland	local	no	yes	female	2	25	mixed crop	trnshuman	f and house stable	yes	no	negative
KA16	dagnaw asefa	north wollo	kobo	Abuare	Abuare	central highland	39.629	12.256	1415	open	lowland	local	no	yes	female	3	25	mixed crop	trnshuman	f and house stable	yes	no	negative
KA17	dagnaw asefa	north wollo	kobo	Abuare	Abuare	central highland	39.629	12.256	1415	open	lowland	local	no	yes	female	8 month	25	mixed crop	trnshuman	f and house stable	no	no	negative
KA18	dagnaw asefa	north wollo	kobo	Abuare	Abuare	central highland	39.629	12.256	1415	open	lowland	local	no	yes	male	8 month	25	mixed crop	trnshuman	f and house stable	no	no	negative
KA19	dagnaw asefa	north wollo	kobo	Abuare	Abuare	central highland	39.629	12.256	1415	open	lowland	local	no	yes	female	1	25	mixed crop	trnshuman	f and house stable	no	no	negative
KA20	dagnaw asefa	north wollo	kobo	Abuare	Abuare	central highland	39.629	12.256	1415	open	lowland	local	no	yes	female	1	25	mixed crop	trnshuman	f and house stable	yes	no	negative
KA21	dagnaw asefa	north wollo	kobo	Abuare	Abuare	central highland	39.629	12.256	1415	open	lowland	local	no	yes	male	8 month	25	mixed crop	trnshuman	f and house stable	no	no	negative
KA22	dagnaw asefa	north wollo	kobo	Abuare	Abuare	central highland	39.629	12.256	1415	open	lowland	local	no	yes	female	5	25	mixed crop	trnshuman	f and house stable	no	no	positive
KA23	dagnaw asefa	north wollo	kobo	Abuare	Abuare	central highland	39.629	12.256	1415	open	lowland	local	no	yes	male	8 month	25	mixed crop	trnshuman	f and house stable	no	no	negative
KA24	dagnaw asefa	north wollo	kobo	Abuare	Abuare	central highland	39.629	12.256	1415	open	lowland	local	no	yes	male	8 month	25	mixed crop	trnshuman	f and house stable	no	no	negative
KA25	dagnaw asefa	north wollo	kobo	Abuare	Abuare	central highland	39.629	12.256	1415	open	lowland	local	no	yes	female	1	25	mixed crop	trnshuman	f and house stable	no	no	negative
KA26	dagnaw asefa	north wollo	kobo	Abuare	Abuare	central highland	39.629	12.256	1415	open	lowland	local	no	yes	female	8 month	25	mixed crop	trnshuman	f and house stable	no	no	negative
KA27	dagnaw asefa	north wollo	kobo	Abuare	Abuare	central highland	39.629	12.256	1415	open	lowland	local	no	yes	female	4	25	mixed crop	trnshuman	f and house stable	no	no	negative
KA28	dagnaw asefa	north wollo	kobo	Abuare	Abuare	central highland	39.629	12.256	1415	open	lowland	local	no	yes	female	8 month	25	mixed crop	trnshuman	f and house stable	no	no	negative
KA29	dagnaw asefa	north wollo	kobo	Abuare	Abuare	central highland	39.629	12.256	1415	open	lowland	local	no	yes	female	4 and half	25	mixed crop	trnshuman	f and house stable	no	no	positive
KA30	dagnaw asefa	north wollo	kobo	Abuare	Abuare	central highland	39.629	12.256	1415	open	lowland	local	no	yes	female	8 month	25	mixed crop	trnshuman	f and house stable	no	no	negative
KA31	dagnaw asefa	north wollo	kobo	Abuare	Abuare	central highland	39.629	12.256	1415	open	lowland	local	no	yes	female	8 month	25	mixed crop	trnshuman	f and house stable	yes	no	negative
KA32	dagnaw asefa	north wollo	kobo	Abuare	Abuare	central highland	39.629	12.256	1415	open	lowland	local	no	yes	female	8 month	25	mixed crop	trnshuman	f and house stable	yes	no	negative
KA33	dagnaw asefa	north wollo	kobo	Abuare	Abuare	central highland	39.629	12.256	1415	open	lowland	local	no	yes	female	8 month	25	mixed crop	trnshuman	f and house stable	yes	no	negative
KA34	dagnaw asefa	north wollo	kobo	Abuare	Abuare	central highland	39.629	12.256	1415	open	lowland	local	no	yes	female	3	25	mixed crop	trnshuman	housed	yes	no	negative
KA35	dagnaw asefa	north wollo	kobo	Abuare	Abuare	central highland	39.629	12.256	1415	open	lowland	local	no	yes	male	8 month	25	mixed crop	trnshuman	housed	yes	no	negative
KA36	dagnaw asefa	north wollo	kobo	Abuare	Abuare	central highland	39.629	12.256	1415	open	lowland	local	no	yes	female	4	25	mixed crop	trnshuman	housed	yes	no	negative
KA37	dagnaw asefa	north wollo	kobo	Abuare	Abuare	central highland	39.629	12.256	1415	open	lowland	local	no	yes	female	4	25	mixed crop	trnshuman	housed	yes	no	positive
KA38	dagnaw asefa	north wollo	kobo	Abuare	Abuare	central highland	39.629	12.256	1415	open	lowland	local	no	yes	female	1	25	mixed crop	trnshuman	housed	yes	no	positive
KA39	dagnaw asefa	north wollo	kobo	Abuare	Abuare	central highland	39.629	12.256	1415	open	lowland	local	no	yes	female	4	25	mixed crop	trnshuman	housed	yes	no	negative
KA40	belay mengesha	north wollo	kobo	Abuare	Abuare	central highland	39.629	12.256	1415	open	lowland	local	no	yes	female	4	25	mixed crop	trnshuman	housed	yes	no	negative
KA41	belay mengesha	north wollo	kobo	Abuare	Abuare	central highland	39.629	12.256	1415	open	lowland	local	no	yes	female	3	25	mixed crop	trnshuman	housed	yes	no	negative
KA42	belay mengesha	north wollo	kobo	Abuare	Abuare	central highland	39.629	12.256	1415	open	lowland	local	no	yes	female	1	25	mixed crop	trnshuman	housed	yes	no	negative
KA43	belay mengesha	north wollo	kobo	Abuare	Abuare	central highland	39.629	12.256	1415	open	lowland	local	no	yes	male	8 month	25	mixed crop	trnshuman	housed	no	yes	negative
KA44	belay mengesha	north wollo	kobo	Abuare	Abuare	central highland	39.629	12.256	1415	open	lowland	local	no	yes	female	3	25	mixed crop	trnshuman	housed	yes	yes	negative
KA45	belay mengesha	north wollo	kobo	Abuare	Abuare	central highland	39.629	12.256	1415	open	lowland	local	no	yes	female	8 month	25	mixed crop	trnshuman	housed	no	yes	negative
KA46	belay mengesha	north wollo	kobo	Abuare	Abuare	central highland	39.629	12.256	1415	open	lowland	local	no	yes	female	8 month	25	mixed crop	trnshuman	housed	no	yes	negative
KA47	belay mengesha	north wollo	kobo	Abuare	Abuare	central highland	39.629	12.256	1415	open	lowland	local	no	yes	female	3.5	25	mixed crop	trnshuman	housed	no	yes	positive
KA48	belay mengesha	north wollo	kobo	Abuare	Abuare	central highland	39.629	12.256	1415	open	lowland	local	no	yes	female	4 and half	25	mixed crop	trnshuman	housed	no	yes	positive
KA49	belay mengesha	north wollo	kobo	Abuare	Abuare	central highland	39.629	12.256	1415	open	lowland	local	no	yes	female	9 month	25	mixed crop	trnshuman	housed	yes	yes	negative
KA50	belay mengesha	north wollo	kobo	Abuare	Abuare	central highland	39.629	12.256	1415	open	lowland	local	no	yes	male	9 month	25	mixed crop	trnshuman	housed	yes	yes	positive
KA51	belay mengesha	north wollo	kobo	Abuare	Abuare	central highland	39.629	12.256	1415	open	lowland	local	no	yes	female	4	25	mixed crop	trnshuman	housed	no	yes	negative
KA52	belay mengesha	north wollo	kobo	Abuare	Abuare	central highland	39.629	12.256	1415	open	lowland	local	no	yes	female	9 month	25	mixed crop	trnshuman	housed	no	yes	negative
KA53	belay mengesha	north wollo	kobo	Abuare	Abuare	central highland	39.629	12.256	1415	open	lowland	local	no	yes	male	9 month	4	mixed crop	trnshuman	housed	no	yes	negative
KA54	belay mengesha	north wollo	kobo	Abuare	Abuare	central highland	39.629	12.256	1415	open	lowland	local	no	yes	female	4	4	mixed crop	trnshuman	housed	no	yes	negative
KA55	belay mengesha	north wollo	kobo	Abuare	Abuare	central highland	39.629	12.256	1415	open	lowland	local	no	yes	female	9 month	4	mixed crop	trnshuman	housed	no	yes	negative
KA56	belay mengesha	north wollo	kobo	Abuare	Abuare	central highland	39.629	12.256	1415	open	lowland	local	no	yes	male	9 month	4	mixed crop	trnshuman	housed	yes	yes	negative
KA57	belete dejen	north wollo	kobo	Abuare	Abuare	central highland	39.629	12.256	1415	open	lowland	local	no	yes	female	3	4	mixed crop	trnshuman	housed	no	no	negative
KA58	belete dejen	north wollo	kobo	Abuare	Abuare	central highland	39.629	12.256	1415	open	lowland	local	no	yes	female	4	4	mixed crop	trnshuman	f and house stable	no	no	negative
KA59	belete dejen	north wollo	kobo	Abuare	Abuare	central highland	39.629	12.256	1415	open	lowland	local	no	yes	female	4 and half	4	mixed crop	trnshuman	f and house stable	no	no	negative
KA60	belete dejen	north wollo	kobo	Abuare	Abuare	central highland	39.629	12.256	1415	open	lowland	local	no	yes	female	4 and half	4	mixed crop	trnshuman	f and house stable	no	no	negative
KA61	belete dejen	north wollo	kobo	Abuare	Abuare	central highland	39.629	12.256	1415	open	lowland	local	no	yes	female	1	12	mixed crop	trnshuman	f and house stable	no	no	negative
KA62	belete dejen	north wollo	kobo	Abuare	Abuare	central highland	39.629	12.256	1415	open	lowland	local	no	yes	female	4 and half	12	mixed crop	trnshuman	f and house stable	no	no	negative
KA63	belete dejen	north wollo	kobo	Abuare	Abuare	central highland	39.629	12.256	1415	open	lowland	local	no	yes	female	9 month	12	mixed crop	trnshuman	f and house stable	no	no	negative
KA64	abebe biset	north wollo	kobo	Abuare	Abuare	central highland	39.629	12.256	1415	open	lowland	local	no	yes	female	9 month	12	mixed crop	trnshuman	f and house stable	no	no	negative
KA65	abebe biset	north wollo	kobo	Abuare	Abuare	central highland	39.629	12.256	1415	open	lowland	local	no	yes	female	9 month	12	mixed crop	trnshuman	f and house stable	no	no	negative
KA66	abebe biset	north wollo	kobo	Abuare	Abuare	central highland	39.629	12.256	1415	open	lowland	local	no	yes	female	9 month	12	mixed crop	trnshuman	f and house stable	no	no	negative
KA67	abebe biset	north wollo	kobo	Abuare	Abuare	central highland	39.629	12.256	1415	open	lowland	local	no	yes	female	1	3	mixed crop	trnshuman	f and house stable	no	no	negative
kay1	Dejen kasa	north wollo	kobo	Ayube	Ayube	central highland	39.63	12.15	1467	open	lowland	local	yes	yes	male	4	29	mixed crop	sedentary	fenced stable	no	no	negative
kay2	Dejen kasa	north wollo	kobo	Ayube	Ayube	central highland	39.63	12.15	1467	open	lowland	local	yes	yes	female	4 and half	29	mixed crop	sedentary	fenced stable	no	no	negative
kay3	Dejen kasa	north wollo	kobo	Ayube	Ayube	central highland	39.63	12.15	1467	open	lowland	local	yes	yes	female	4 and half	29	mixed crop	sedentary	fenced stable	no	no	negative
kay4	Dejen kasa	north wollo	kobo	Ayube	Ayube	central highland	39.63	12.15	1467	open	lowland	local	yes	yes	female	9 month	29	mixed crop	sedentary	fenced stable	no	no	negative
kay5	Dejen kasa	north wollo	kobo	Ayube	Ayube	central highland	39.63	12.15	1467	open	lowland	local	yes	yes	female	3	29	mixed crop	sedentary	fenced stable	no	no	negative
kay6	Dejen kasa	north wollo	kobo	Ayube	Ayube	central highland	39.63	12.15	1467	open	lowland	local	yes	yes	female	4	29	mixed crop	sedentary	fenced stable	no	no	negative
kay7	Dejen kasa	north wollo	kobo	Ayube	Ayube	central highland	39.63	12.15	1467	open	lowland	local	yes	yes	female	4	29	mixed crop	sedentary	fenced stable	no	no	negative
kay8	Dejen kasa	north wollo	kobo	Ayube	Ayube	central highland	39.63	12.15	1467	open	lowland	local	yes	yes	female	4	29	mixed crop	sedentary	housed barn	no	no	negative
kay9	Dejen kasa	north wollo	kobo	Ayube	Ayube	central highland	39.63	12.15	1467	open	lowland	local	yes	yes	female	3	29	mixed crop	sedentary	housed barn	no	no	negative
kay10	Dejen kasa	north wollo	kobo	Ayube	Ayube	central highland	39.63	12.15	1467	open	lowland	local	yes	yes	female	3	29	mixed crop	sedentary	housed barn	no	no	positive
kay11	Dejen kasa	north wollo	kobo	Ayube	Ayube	central highland	39.63	12.15	1467	open	lowland	local	yes	yes	female	4 and half	29	mixed crop	sedentary	housed barn	yes	no	negative
kay12	Dejen kasa	north wollo	kobo	Ayube	Ayube	central highland	39.63	12.15	1467	open	lowland	local	yes	yes	female	4	29	mixed crop	sedentary	housed barn	yes	no	positive
kay13	Dejen kasa	north wollo	kobo	Ayube	Ayube	central highland	39.63	12.15	1467	open	lowland	local	yes	yes	female	4	29	mixed crop	sedentary	housed barn	no	no	negative
kay14	Dejen kasa	north wollo	kobo	Ayube	Ayube	central highland	39.63	12.15	1467	open	lowland	local	yes	yes	female	3	29	mixed crop	sedentary	housed barn	no	no	negative
kay15	Dejen kasa	north wollo	kobo	Ayube	Ayube	central highland	39.63	12.15	1467	open	lowland	local	yes	yes	female	3	29	mixed crop	sedentary	housed barn	no	no	negative
kay16	Dejen kasa	north wollo	kobo	Ayube	Ayube	central highland	39.63	12.15	1467	open	lowland	local	yes	yes	female	4	29	mixed crop	sedentary	housed barn	no	no	negative
kay17	Dejen kasa	north wollo	kobo	Ayube	Ayube	central highland	39.63	12.15	1467	open	lowland	local	yes	yes	female	4 and half	29	mixed crop	sedentary	housed barn	no	no	negative
kay18	Dejen kasa	north wollo	kobo	Ayube	Ayube	central highland	39.63	12.15	1467	open	lowland	local	yes	yes	female	4 and half	29	mixed crop	sedentary	housed barn	no	no	negative
kay19	Dejen kasa	north wollo	kobo	Ayube	Ayube	central highland	39.63	12.15	1467	open	lowland	local	yes	yes	female	4	29	mixed crop	sedentary	housed barn	no	no	negative
kay20	Dejen kasa	north wollo	kobo	Ayube	Ayube	central highland	39.63	12.15	1467	open	lowland	local	yes	yes	female	3	29	mixed crop	sedentary	housed barn	no	no	negative
kay21	Dejen kasa	north wollo	kobo	Ayube	Ayube	central highland	39.63	12.15	1467	open	lowland	local	yes	yes	female	3	29	mixed crop	sedentary	housed barn	no	no	negative
kay22	Dejen kasa	north wollo	kobo	Ayube	Ayube	central highland	39.63	12.15	1467	open	lowland	local	yes	yes	female	4	29	mixed crop	sedentary	housed barn	no	no	negative
kay23	Dejen kasa	north wollo	kobo	Ayube	Ayube	central highland	39.63	12.15	1467	open	lowland	local	yes	yes	male	1	29	mixed crop	sedentary	housed barn	no	no	negative
kay24	Dejen kasa	north wollo	kobo	Ayube	Ayube	central highland	39.63	12.15	1467	open	lowland	local	yes	yes	female	1	29	mixed crop	sedentary	housed barn	no	no	negative
kay25	Dejen kasa	north wollo	kobo	Ayube	Ayube	central highland	39.63	12.15	1467	open	lowland	local	yes	yes	female	4	29	mixed crop	sedentary	housed barn	no	no	negative
kay26	Dejen kasa	north wollo	kobo	Ayube	Ayube	central highland	39.63	12.15	1467	open	lowland	local	yes	yes	female	9 month	29	mixed crop	sedentary	housed barn	no	no	negative
kay27	Dejen kasa	north wollo	kobo	Ayube	Ayube	central highland	39.63	12.15	1467	open	lowland	local	yes	yes	female	3	29	mixed crop	sedentary	housed barn	no	no	negative
kay28	Gugisa kasa	north wollo	kobo	Ayube	Ayube	central highland	39.63	12.15	1467	open	lowland	local	yes	yes	female	4	10	mixed crop	sedentary	housed barn	no	no	negative
kay29	Gugisa kasa	north wollo	kobo	Ayube	Ayube	central highland	39.63	12.15	1467	open	lowland	local	yes	yes	female	3	10	mixed crop	sedentary	housed barn	no	no	negative
kay30	Gugisa kasa	north wollo	kobo	Ayube	Ayube	central highland	39.63	12.15	1467	open	lowland	local	yes	yes	male	9 month	10	mixed crop	sedentary	housed barn	no	no	negative
kay31	Gugisa kasa	north wollo	kobo	Ayube	Ayube	central highland	39.63	12.15	1467	open	lowland	local	yes	yes	female	9 month	10	mixed crop	sedentary	housed barn	no	no	negative
kay32	Gugisa kasa	north wollo	kobo	Ayube	Ayube	central highland	39.63	12.15	1467	open	lowland	local	yes	yes	female	9 month	10	mixed crop	sedentary	housed barn	no	yes	negative
kay33	Gugisa kasa	north wollo	kobo	Ayube	Ayube	central highland	39.63	12.15	1467	open	lowland	local	yes	yes	female	9 month	10	mixed crop	sedentary	housed barn	no	yes	negative
kay34	mengesha kebede	north wollo	kobo	Ayube	Ayube	central highland	39.63	12.15	1467	open	lowland	local	yes	yes	male	4 and half	15	mixed crop	sedentary	housed barn	no	yes	negative
kay35	mengesha kebede	north wollo	kobo	Ayube	Ayube	central highland	39.63	12.15	1467	open	lowland	local	yes	yes	female	2	15	mixed crop	sedentary	housed barn	no	yes	negative
kay36	mengesha kebede	north wollo	kobo	Ayube	Ayube	central highland	39.63	12.15	1467	open	lowland	local	yes	yes	female	4 and half	15	mixed crop	sedentary	housed barn	no	yes	negative
kay37	mengesha kebede	north wollo	kobo	Ayube	Ayube	central highland	39.63	12.15	1467	open	lowland	local	yes	yes	female	4 and half	15	mixed crop	sedentary	housed barn	no	yes	negative
kay38	mengesha kebede	north wollo	kobo	Ayube	Ayube	central highland	39.63	12.15	1467	open	lowland	local	yes	yes	female	9 month	15	mixed crop	sedentary	housed barn	no	yes	negative
kay39	mengesha kebede	north wollo	kobo	Ayube	Ayube	central highland	39.63	12.15	1467	open	lowland	local	yes	yes	female	3	15	mixed crop	sedentary	housed barn	no	yes	negative
kay40	mengesha kebede	north wollo	kobo	Ayube	Ayube	central highland	39.63	12.15	1467	open	lowland	local	yes	yes	male	9 month	15	mixed crop	sedentary	housed barn	no	yes	negative
kay41	mengesha kebede	north wollo	kobo	Ayube	Ayube	central highland	39.63	12.15	1467	open	lowland	local	yes	yes	female	4 and half	15	mixed crop	sedentary	housed barn	no	yes	negative
kay42	mengesha kebede	north wollo	kobo	Ayube	Ayube	central highland	39.63	12.15	1467	open	lowland	local	yes	yes	female	4 and half	15	mixed crop	sedentary	housed barn	no	yes	negative
kay43	mengesha kebede	north wollo	kobo	Ayube	Ayube	central highland	39.63	12.15	1467	open	lowland	local	yes	yes	female	4 and half	15	mixed crop	sedentary	housed barn	no	yes	negative
kay44	mengesha kebede	north wollo	kobo	Ayube	Ayube	central highland	39.63	12.15	1467	open	lowland	local	yes	yes	female	4	15	mixed crop	sedentary	housed barn	no	yes	negative
kay45	mengesha kebede	north wollo	kobo	Ayube	Ayube	central highland	39.63	12.15	1467	open	lowland	local	yes	yes	male	9 month	15	mixed crop	sedentary	housed barn	no	yes	negative
kay46	mengesha kebede	north wollo	kobo	Ayube	Ayube	central highland	39.63	12.15	1467	open	lowland	local	yes	yes	female	9 month	15	mixed crop	sedentary	housed barn	no	yes	negative
kay47	mengesha kebede	north wollo	kobo	Ayube	Ayube	central highland	39.63	12.15	1467	open	lowland	local	yes	yes	female	4	15	mixed crop	sedentary	housed barn	yes	yes	positive
kay48	mengesha kebede	north wollo	kobo	Ayube	Ayube	central highland	39.63	12.15	1467	open	lowland	local	yes	yes	female	9 month	15	mixed crop	sedentary	housed barn	no	yes	negative
kay49	Zinabie kebede	north wollo	kobo	Ayube	Ayube	central highland	39.63	12.15	1467	open	lowland	local	yes	yes	female	4 and half	15	mixed crop	sedentary	house barn	no	no	negative
kay50	Zinabie kebede	north wollo	kobo	Ayube	Ayube	central highland	39.63	12.15	1467	open	lowland	local	yes	yes	female	3	15	mixed crop	sedentary	house barn	no	no	negative
kay51	Zinabie kebede	north wollo	kobo	Ayube	Ayube	central highland	39.63	12.15	1467	open	lowland	local	yes	yes	female	9 month	15	mixed crop	sedentary	house barn	no	no	negative
kay52	Zinabie kebede	north wollo	kobo	Ayube	Ayube	central highland	39.63	12.15	1467	open	lowland	local	yes	yes	female	9 month	15	mixed crop	sedentary	house barn	no	no	negative
kam53	Desale mengistie	north wollo	kobo	Amaya	Amaya	central highland	39.452	12.275	1606	closed	midland	local	no	no	female	4 and half	13	mixed crop	sedentary	house barn	yes	no	negative
kam54	Desale mengistie	north wollo	kobo	Amaya	Amaya	central highland	39.452	12.275	1606	closed	midland	local	no	no	male	4 and half	13	mixed crop	sedentary	house barn	no	no	negative
kam55	Desale mengistie	north wollo	kobo	Amaya	Amaya	central highland	39.452	12.275	1606	closed	midland	local	no	no	female	4	13	mixed crop	sedentary	house barn	no	no	negative
kam56	Desale mengistie	north wollo	kobo	Amaya	Amaya	central highland	39.452	12.275	1606	closed	midland	local	no	no	female	3	13	mixed crop	sedentary	house barn	no	no	negative
kam57	Desale mengistie	north wollo	kobo	Amaya	Amaya	central highland	39.452	12.275	1606	closed	midland	local	no	no	female	2	13	mixed crop	sedentary	house barn	no	no	negative
kam58	Desale mengistie	north wollo	kobo	Amaya	Amaya	central highland	39.452	12.275	1606	closed	midland	local	no	no	female	1	13	mixed crop	sedentary	house barn	no	no	negative
kam59	Desale mengistie	north wollo	kobo	Amaya	Amaya	central highland	39.452	12.275	1606	closed	midland	local	no	no	male	9 month	13	mixed crop	sedentary	house barn	no	no	negative
kam60	Desale mengistie	north wollo	kobo	Amaya	Amaya	central highland	39.452	12.275	1606	closed	midland	local	no	no	male	9 month	13	mixed crop	sedentary	house barn	no	no	negative
kam61	Desale mengistie	north wollo	kobo	Amaya	Amaya	central highland	39.452	12.275	1606	closed	midland	local	no	no	male	9 month	13	mixed crop	sedentary	house barn	no	no	negative
kam62	Desale mengistie	north wollo	kobo	Amaya	Amaya	central highland	39.452	12.275	1606	closed	midland	local	no	no	female	2	13	mixed crop	sedentary	house barn	yes	no	negative
kam63	Desale mengistie	north wollo	kobo	Amaya	Amaya	central highland	39.452	12.275	1606	closed	midland	local	no	no	male	9 month	13	mixed crop	sedentary	house barn	no	no	negative
kam64	Desale mengistie	north wollo	kobo	Amaya	Amaya	central highland	39.452	12.275	1606	closed	midland	local	no	no	male	9 month	13	mixed crop	sedentary	house barn	no	no	negative
kam65	Misgan beyene	north wollo	kobo	Amaya	Amaya	central highland	39.452	12.275	1606	closed	midland	local	no	no	female	4	7	mixed crop	sedentary	house barn	no	yes	negative
kam66	Misgan beyene	north wollo	kobo	Amaya	Amaya	central highland	39.452	12.275	1606	closed	midland	local	no	no	female	4	7	mixed crop	sedentary	house barn	no	yes	negative
kam67	Misgan beyene	north wollo	kobo	Amaya	Amaya	central highland	39.452	12.275	1606	closed	midland	local	no	no	male	9 month	7	mixed crop	sedentary	house barn	no	yes	negative
kam68	Misgan beyene	north wollo	kobo	Amaya	Amaya	central highland	39.452	12.275	1606	closed	midland	local	no	no	male	9 month	7	mixed crop	sedentary	house barn	no	yes	negative
kam69	Misgan beyene	north wollo	kobo	Amaya	Amaya	central highland	39.452	12.275	1606	closed	midland	local	no	no	female	9 month	7	mixed crop	sedentary	house barn	no	yes	negative
kam70	Misgan beyene	north wollo	kobo	Amaya	Amaya	central highland	39.452	12.275	1606	closed	midland	local	no	no	female	4	5	mixed crop	sedentary	house barn	no	no	negative
kam71	Alemu belay	north wollo	kobo	Amaya	Amaya	central highland	39.452	12.275	1606	closed	midland	local	no	no	female	5	5	mixed crop	sedentary	house barn	no	no	negative
kam72	Alemu belay	north wollo	kobo	Amaya	Amaya	central highland	39.452	12.275	1606	closed	midland	local	no	no	female	3	5	mixed crop	sedentary	house barn	no	no	negative
kam73	Alemu belay	north wollo	kobo	Amaya	Amaya	central highland	39.452	12.275	1606	closed	midland	local	no	no	female	1	5	mixed crop	sedentary	house barn	no	no	negative
kam74	Alemu belay	north wollo	kobo	Amaya	Amaya	central highland	39.452	12.275	1606	closed	midland	local	no	no	male	9 month	5	mixed crop	sedentary	house barn	no	no	negative
kam75	wenide sisay	north wollo	kobo	Amaya	Amaya	central highland	39.452	12.275	1606	closed	midland	local	no	no	male	9 month	3	mixed crop	sedentary	house barn	no	no	negative
kam76	wenide sisay	north wollo	kobo	Amaya	Amaya	central highland	39.452	12.275	1606	closed	midland	local	no	no	female	5	3	mixed crop	sedentary	house barn	no	no	negative
kam77	melese alemu	north wollo	kobo	Amaya	Amaya	central highland	39.452	12.275	1606	closed	midland	local	no	no	female	5	14	mixed crop	sedentary	house barn	no	no	negative
kam78	melese alemu	north wollo	kobo	Amaya	Amaya	central highland	39.452	12.275	1606	closed	midland	local	no	no	female	4	14	mixed crop	sedentary	house barn	no	no	negative
kam79	melese alemu	north wollo	kobo	Amaya	Amaya	central highland	39.452	12.275	1606	closed	midland	local	no	no	female	4	14	mixed crop	sedentary	house barn	no	no	negative
kam80	melese alemu	north wollo	kobo	Amaya	Amaya	central highland	39.452	12.275	1606	closed	midland	local	no	no	female	4	14	mixed crop	sedentary	house barn	no	no	negative
kam81	melese alemu	north wollo	kobo	Amaya	Amaya	central highland	39.452	12.275	1606	closed	midland	local	no	no	female	4	14	mixed crop	sedentary	house barn	no	no	negative
kam82	melese alemu	north wollo	kobo	Amaya	Amaya	central highland	39.452	12.275	1606	closed	midland	local	no	no	female	4	14	mixed crop	sedentary	house barn	no	no	negative
kam83	melese alemu	north wollo	kobo	Amaya	Amaya	central highland	39.452	12.275	1606	open	midland	local	no	yes	female	4	14	mixed crop	sedentary	house barn	no	no	negative
kam84	melese alemu	north wollo	kobo	Amaya	Amaya	central highland	39.452	12.275	1606	open	midland	local	no	yes	male	9 month	14	mixed crop	sedentary	house barn	no	no	negative
kam85	melese alemu	north wollo	kobo	Amaya	Amaya	central highland	39.452	12.275	1606	open	midland	local	no	yes	male	9 month	14	mixed crop	sedentary	house barn	no	no	negative
kam86	melese alemu	north wollo	kobo	Amaya	Amaya	central highland	39.452	12.275	1606	open	midland	local	no	yes	female	5	14	mixed crop	sedentary	house barn	no	no	negative
kam87	melese alemu	north wollo	kobo	Amaya	Amaya	central highland	39.452	12.275	1606	open	midland	local	no	yes	female	9 month	14	mixed crop	sedentary	house barn	no	no	negative
kam88	melese alemu	north wollo	kobo	Amaya	Amaya	central highland	39.452	12.275	1606	open	midland	local	no	yes	female	9 month	14	mixed crop	sedentary	house barn	no	no	negative
kam89	getu g/mi	north wollo	kobo	Amaya	Amaya	central highland	39.452	12.275	1606	open	midland	local	no	yes	female	4	10	mixed crop	sedentary	fenced stable	no	yes	negative
kam90	getu g/mi	north wollo	kobo	Amaya	Amaya	central highland	39.452	12.275	1606	open	midland	local	no	yes	female	1	10	mixed crop	sedentary	fenced stable	no	yes	negative
kam91	getu g/mi	north wollo	kobo	Amaya	Amaya	central highland	39.452	12.275	1606	open	midland	local	no	yes	male	2	10	mixed crop	sedentary	fenced stable	no	yes	negative
kam92	getu g/mi	north wollo	kobo	Amaya	Amaya	central highland	39.452	12.275	1606	open	midland	local	no	yes	female	3	10	mixed crop	sedentary	fenced stable	no	yes	negative
kam93	getu g/mi	north wollo	kobo	Amaya	Amaya	central highland	39.452	12.275	1606	open	midland	local	no	yes	female	4	10	mixed crop	sedentary	fenced stable	no	yes	negative
kam94	getu g/mi	north wollo	kobo	Amaya	Amaya	central highland	39.452	12.275	1606	open	midland	local	no	yes	female	4	10	mixed crop	sedentary	fenced stable	yes	yes	positive
kam95	getu g/mi	north wollo	kobo	Amaya	Amaya	central highland	39.452	12.275	1606	open	midland	local	no	yes	female	4 and half	10	mixed crop	sedentary	fenced stable	no	yes	negative
kam96	getu g/mi	north wollo	kobo	Amaya	Amaya	central highland	39.452	12.275	1606	open	midland	local	no	yes	female	1	10	mixed crop	sedentary	fenced stable	no	yes	negative
kam97	getu g/mi	north wollo	kobo	Amaya	Amaya	central highland	39.452	12.275	1606	open	midland	local	no	yes	female	9 month	10	mixed crop	sedentary	fenced stable	no	yes	negative
kam98	getu g/mi	north wollo	kobo	Amaya	Amaya	central highland	39.452	12.275	1606	open	midland	local	no	yes	female	9 month	10	mixed crop	sedentary	fenced stable	no	yes	negative
kam99	getu g/mi	north wollo	kobo	Amaya	Amaya	central highland	39.452	12.275	1606	open	midland	local	no	yes	male	4 and half	10	mixed crop	sedentary	fenced stable	no	yes	negative
kam100	arega kasa	north wollo	kobo	Amaya	Amaya	central highland	39.452	12.275	1606	open	midland	local	no	yes	male	9 month	10	mixed crop	sedentary	house barn	no	no	negative
kam101	arega kasa	north wollo	kobo	Amaya	Amaya	central highland	39.452	12.275	1606	open	midland	local	no	yes	female	9 month	10	mixed crop	sedentary	house barn	no	no	negative
kam102	arega kasa	north wollo	kobo	Amaya	Amaya	central highland	39.452	12.275	1606	open	midland	local	no	yes	female	9 month	10	mixed crop	sedentary	house barn	no	no	negative
kam103	arega kasa	north wollo	kobo	Amaya	Amaya	central highland	39.452	12.275	1606	open	midland	local	no	yes	female	9 month	10	mixed crop	sedentary	house barn	no	no	negative
kam104	derbie belay	north wollo	kobo	Amaya	Amaya	central highland	39.452	12.275	1606	open	midland	local	no	yes	male	9 month	6	mixed crop	sedentary	house barn	no	no	negative
kam105	derbie belay	north wollo	kobo	Amaya	Amaya	central highland	39.452	12.275	1606	open	midland	local	no	yes	male	9 month	6	mixed crop	sedentary	house barn	no	no	negative
kam106	derbie belay	north wollo	kobo	Amaya	Amaya	central highland	39.452	12.275	1606	open	midland	local	no	yes	female	1	6	mixed crop	sedentary	house barn	no	no	negative
kam107	derbie belay	north wollo	kobo	Amaya	Amaya	central highland	39.452	12.275	1606	open	midland	local	no	yes	female	3	6	mixed crop	sedentary	house barn	no	no	negative
kam108	derbie belay	north wollo	kobo	Amaya	Amaya	central highland	39.452	12.275	1606	open	midland	local	no	yes	female	1	6	mixed crop	sedentary	house barn	no	no	negative
kam109	derbie belay	north wollo	kobo	Amaya	Amaya	central highland	39.452	12.275	1606	open	midland	local	no	yes	female	1	6	mixed crop	sedentary	house barn	no	no	negative
HP1	yimam endris	south wollo	Hayik	2	pasomile	central highland	39.72	11.31	1812	closed	midland	local	yes	no	female	4	7	mixed crop	sedentary	house barn	no	no	negative
HP2	yimam endris	south wollo	Hayik	2	pasomile	central highland	39.72	11.31	1812	closed	midland	local	yes	no	male	9 month	7	mixed crop	sedentary	house barn	yes	no	negative
HP3	yimam endris	south wollo	Hayik	2	pasomile	central highland	39.72	11.31	1812	closed	midland	local	yes	no	male	9 month	7	mixed crop	sedentary	house barn	no	no	negative
HP4	yimam endris	south wollo	Hayik	2	pasomile	central highland	39.72	11.31	1812	closed	midland	local	yes	no	female	4	7	mixed crop	sedentary	house barn	no	no	negative
HP5	yimam endris	south wollo	Hayik	2	pasomile	central highland	39.72	11.31	1812	closed	midland	local	yes	no	female	9 month	7	mixed crop	sedentary	house barn	no	no	negative
HP6	yimam endris	south wollo	Hayik	2	pasomile	central highland	39.72	11.31	1812	closed	midland	local	yes	no	female	9 month	7	mixed crop	sedentary	house barn	no	no	negative
HP7	yimam endris Hu	south wollo	Hayik	2	pasomile	central highland	39.72	11.31	1812	open	midland	local	yes	yes	female	4	10	mixed crop	sedentary	house barn	yes	yes	positive
HP8	yimam endris Hu	south wollo	Hayik	2	pasomile	central highland	39.72	11.31	1812	open	midland	local	yes	yes	female	9 month	10	mixed crop	sedentary	house barn	no	yes	negative
HP9	yimam endris Hu	south wollo	Hayik	2	pasomile	central highland	39.72	11.31	1812	open	midland	local	yes	yes	female	2	10	mixed crop	sedentary	house barn	no	yes	negative
HP10	yimam endris Hu	south wollo	Hayik	2	pasomile	central highland	39.72	11.31	1812	open	midland	local	yes	yes	female	1	10	mixed crop	sedentary	house barn	no	yes	negative
HP11	yimam endris Hu	south wollo	Hayik	2	pasomile	central highland	39.72	11.31	1812	open	midland	local	yes	yes	female	9 month	10	mixed crop	sedentary	house barn	no	yes	negative
HP12	yimam endris Hu	south wollo	Hayik	2	pasomile	central highland	39.72	11.31	1812	open	midland	local	yes	yes	female	9 month	10	mixed crop	sedentary	house barn	no	yes	negative
HP13	yimam endris Hu	south wollo	Hayik	2	pasomile	central highland	39.72	11.31	1812	open	midland	local	yes	yes	female	1	10	mixed crop	sedentary	house barn	no	yes	negative
HP14	yimam endris Hu	south wollo	Hayik	2	pasomile	central highland	39.72	11.31	1812	open	midland	local	yes	yes	female	3	10	mixed crop	sedentary	house barn	yes	yes	positive
HP15	yimam endris Hu	south wollo	Hayik	2	pasomile	central highland	39.72	11.31	1812	open	midland	local	yes	yes	female	9 month	3	mixed crop	sedentary	house barn	no	yes	negative
HP16	Ahmed abere	south wollo	Hayik	2	pasomile	central highland	39.72	11.31	1812	open	midland	local	yes	yes	male	4 and half	3	mixed crop	sedentary	fenced stable	yes	no	positive
HP17	Ahmed abere	south wollo	Hayik	2	pasomile	central highland	39.72	11.31	1812	open	midland	local	yes	yes	female	9 month	3	mixed crop	sedentary	fenced stable	no	no	negative
HP18	Ahmed abere	south wollo	Hayik	2	pasomile	central highland	39.72	11.31	1812	open	midland	local	yes	yes	female	5	12	mixed crop	sedentary	fenced stable	no	no	negative
HP19	siraj husien	south wollo	Hayik	2	pasomile	central highland	39.72	11.31	1812	closed	midland	local	yes	yes	female	4	12	mixed crop	sedentary	house barn	no	no	negative
HP20	siraj husien	south wollo	Hayik	2	pasomile	central highland	39.72	11.31	1812	closed	midland	local	yes	yes	female	8 month	12	mixed crop	sedentary	house barn	no	no	negative
HP21	siraj husien	south wollo	Hayik	2	pasomile	central highland	39.72	11.31	1812	closed	midland	local	yes	yes	female	8 month	12	mixed crop	sedentary	house barn	no	no	negative
HP22	siraj husien	south wollo	Hayik	2	pasomile	central highland	39.72	11.31	1812	closed	midland	local	yes	yes	female	8 month	12	mixed crop	sedentary	house barn	no	no	negative
HP23	siraj husien	south wollo	Hayik	2	pasomile	central highland	39.72	11.31	1812	closed	midland	local	yes	yes	female	8 month	12	mixed crop	sedentary	house barn	no	no	negative
HP24	siraj husien	south wollo	Hayik	2	pasomile	central highland	39.72	11.31	1812	closed	midland	local	yes	yes	female	8 month	12	mixed crop	sedentary	house barn	no	no	negative
HP25	siraj husien	south wollo	Hayik	2	pasomile	central highland	39.72	11.31	1812	closed	midland	local	yes	yes	male	8 month	12	mixed crop	sedentary	house barn	no	no	negative
HP26	siraj husien	south wollo	Hayik	2	pasomile	central highland	39.72	11.31	1812	closed	midland	local	yes	yes	female	8 month	12	mixed crop	sedentary	house barn	no	no	negative
HP27	siraj husien	south wollo	Hayik	2	pasomile	central highland	39.72	11.31	1812	closed	midland	local	yes	yes	male	8 month	12	mixed crop	sedentary	house barn	no	no	negative
HP28	mehamed sied	south wollo	Hayik	2	pasomile	central highland	39.72	11.31	1812	closed	midland	local	yes	yes	female	2	10	mixed crop	sedentary	house barn	no	no	negative
HP29	mehamed sied	south wollo	Hayik	2	pasomile	central highland	39.72	11.31	1812	closed	midland	local	yes	yes	female	2	10	mixed crop	sedentary	house barn	no	no	negative
HP30	mehamed sied	south wollo	Hayik	2	pasomile	central highland	39.72	11.31	1812	closed	midland	local	yes	yes	male	2	10	mixed crop	sedentary	house barn	no	no	negative
HP31	mehamed sied	south wollo	Hayik	2	pasomile	central highland	39.72	11.31	1812	closed	midland	local	yes	yes	male	1	10	mixed crop	sedentary	house barn	no	no	negative
HP32	mehamed sied	south wollo	Hayik	2	pasomile	central highland	39.659	11.309	1724	closed	midland	local	yes	yes	male	8 month	10	mixed crop	sedentary	house barn	no	no	negative
HP33	mehamed sied	south wollo	Hayik	2	pasomile	central highland	39.659	11.309	1724	closed	midland	local	yes	yes	male	8 month	10	mixed crop	sedentary	house barn	no	no	negative
HP34	mehamed sied	south wollo	Hayik	2	pasomile	central highland	39.659	11.309	1724	closed	midland	local	yes	yes	male	8 month	10	mixed crop	sedentary	house barn	no	no	negative
HP35	mehamed sied	south wollo	Hayik	2	pasomile	central highland	39.659	11.309	1724	closed	midland	local	yes	yes	female	8 month	10	mixed crop	sedentary	house barn	no	no	negative
HP36	mehamed sied	south wollo	Hayik	2	pasomile	central highland	39.659	11.309	1724	closed	midland	local	yes	yes	female	1	10	mixed crop	sedentary	house barn	no	no	negative
HP37	jemal hassen	south wollo	Hayik	2	pasomile	central highland	39.659	11.309	1724	closed	midland	local	yes	yes	female	3	3	mixed crop	sedentary	house barn	no	no	negative
HP38	mengistie kasa	south wollo	Hayik	2	pasomile	central highland	39.659	11.309	1724	closed	midland	local	yes	yes	female	4	10	mixed crop	sedentary	house barn	no	no	negative
HP39	mengistie kasa	south wollo	Hayik	2	pasomile	central highland	39.659	11.309	1724	closed	midland	local	yes	yes	female	4 and half	10	mixed crop	sedentary	house barn	no	no	negative
HP40	mengistie kasa	south wollo	Hayik	2	pasomile	central highland	39.659	11.309	1724	closed	midland	local	yes	yes	male	8 month	10	mixed crop	sedentary	house barn	no	no	negative
HP41	mengistie kasa	south wollo	Hayik	2	pasomile	central highland	39.659	11.309	1724	closed	midland	local	yes	yes	male	9 month	10	mixed crop	sedentary	house barn	no	no	negative
HP42	mengistie kasa	south wollo	Hayik	2	pasomile	central highland	39.659	11.309	1724	closed	midland	local	yes	yes	male	8 month	10	mixed crop	sedentary	house barn	no	no	negative
HP43	mengistie kasa	south wollo	Hayik	2	pasomile	central highland	39.659	11.309	1724	closed	midland	local	yes	yes	female	4 and half	10	mixed crop	sedentary	house barn	no	no	negative
HP44	mengistie kasa	south wollo	Hayik	2	pasomile	central highland	39.659	11.309	1724	closed	midland	local	yes	yes	female	8 month	10	mixed crop	sedentary	house barn	no	no	negative
HP45	mengistie kasa	south wollo	Hayik	2	pasomile	central highland	39.659	11.309	1724	closed	midland	local	yes	yes	female	8 month	10	mixed crop	sedentary	house barn	no	no	negative
HP46	mengistie kasa	south wollo	Hayik	2	pasomile	central highland	39.659	11.309	1724	closed	midland	local	yes	yes	female	8 month	10	mixed crop	sedentary	house barn	no	no	negative
HP47	mengistie kasa	south wollo	Hayik	2	pasomile	central highland	39.659	11.309	1724	closed	midland	local	yes	yes	female	8 month	10	mixed crop	sedentary	house barn	no	no	negative
HP48	arage sied	south wollo	Hayik	2	pasomile	central highland	39.659	11.309	1724	open	midland	local	yes	yes	female	8 month	2	mixed crop	sedentary	house barn	no	no	negative
HP49	arage sied	south wollo	Hayik	2	pasomile	central highland	39.659	11.309	1724	open	midland	local	yes	yes	female	4	2	mixed crop	sedentary	house barn	yes	no	positive
HP50	mehamed sied hn	south wollo	Hayik	2	pasomile	central highland	39.659	11.309	1724	closed	midland	local	yes	yes	female	8 month	1	mixed crop	sedentary	house barn	no	no	negative
HP51	ergoye musa	south wollo	Hayik	2	pasomile	central highland	39.659	11.309	1724	closed	midland	local	yes	yes	female	4 and half	4	mixed crop	sedentary	house barn	no	yes	negative
HP52	ergoye musa	south wollo	Hayik	2	pasomile	central highland	39.659	11.309	1724	closed	midland	local	yes	yes	female	1	4	mixed crop	sedentary	house barn	no	yes	negative
HP53	ergoye musa	south wollo	Hayik	2	pasomile	central highland	39.659	11.309	1724	closed	midland	local	yes	yes	female	8 month	4	mixed crop	sedentary	house barn	no	yes	negative
HP54	ergoye musa	south wollo	Hayik	2	pasomile	central highland	39.659	11.309	1724	closed	midland	local	yes	yes	female	8 month	4	mixed crop	sedentary	house barn	no	yes	negative
HP55	Hadiya sied	south wollo	Hayik	2	pasomile	central highland	39.659	11.309	1724	open	midland	local	yes	yes	female	2.5	3	mixed crop	sedentary	house barn	no	yes	positive
HP56	Hadiya sied	south wollo	Hayik	2	pasomile	central highland	39.659	11.309	1724	open	midland	local	yes	yes	female	2.5	3	mixed crop	sedentary	house barn	yes	yes	positive
HP57	Hadiya sied	south wollo	Hayik	2	pasomile	central highland	39.659	11.309	1724	open	midland	local	yes	yes	female	3	3	mixed crop	sedentary	house barn	no	yes	negative
HP58	abdu edris	south wollo	Hayik	2	pasomile	central highland	39.659	11.309	1724	open	midland	local	yes	yes	female	2	12	mixed crop	sedentary	house barn	no	yes	negative
HP59	abdu edris	south wollo	Hayik	2	pasomile	central highland	39.659	11.309	1724	open	midland	local	yes	yes	male	2	12	mixed crop	sedentary	house barn	no	yes	negative
HP60	abdu edris	south wollo	Hayik	2	pasomile	central highland	39.659	11.309	1724	open	midland	local	yes	yes	female	4	12	mixed crop	sedentary	house barn	no	yes	negative
HP61	abdu edris	south wollo	Hayik	2	pasomile	central highland	39.659	11.309	1724	open	midland	local	yes	yes	female	4	12	mixed crop	sedentary	house barn	yes	yes	negative
HP62	abdu edris	south wollo	Hayik	2	pasomile	central highland	39.659	11.309	1724	open	midland	local	yes	yes	female	8 month	12	mixed crop	sedentary	house barn	no	yes	negative
HP63	abdu edris	south wollo	Hayik	2	pasomile	central highland	39.659	11.309	1724	open	midland	local	yes	yes	female	4 and half	12	mixed crop	sedentary	house barn	no	yes	positive
HP64	abdu edris	south wollo	Hayik	2	pasomile	central highland	39.659	11.309	1724	open	midland	local	yes	yes	male	8 month	12	mixed crop	sedentary	house barn	no	yes	negative
HP65	abdu edris	south wollo	Hayik	2	pasomile	central highland	39.659	11.309	1724	open	midland	local	yes	yes	female	4	7	mixed crop	sedentary	house barn	no	yes	negative
HP66	wurku tadese	south wollo	Hayik	2	pasomile	central highland	39.659	11.309	1724	open	midland	local	yes	yes	male	4	7	mixed crop	sedentary	house barn	no	no	negative
HP67	wurku tadese	south wollo	Hayik	2	pasomile	central highland	39.659	11.309	1724	open	midland	local	yes	yes	female	8 month	7	mixed crop	sedentary	house barn	yes	no	negative
HP68	wurku tadese	south wollo	Hayik	2	pasomile	central highland	39.659	11.309	1724	open	midland	local	yes	yes	male	2	7	mixed crop	sedentary	house barn	no	no	negative
HP69	wurku tadese	south wollo	Hayik	2	pasomile	central highland	39.659	11.309	1724	open	midland	local	yes	yes	female	4 and half	7	mixed crop	sedentary	house barn	yes	no	positive
HP70	wurku tadese	south wollo	Hayik	2	pasomile	central highland	39.659	11.309	1724	open	midland	local	yes	yes	female	8 month	7	mixed crop	sedentary	house barn	no	no	negative
HP71	wurku tadese	south wollo	Hayik	2	pasomile	central highland	39.659	11.309	1724	open	midland	local	yes	yes	female	2	7	mixed crop	sedentary	house barn	no	no	negative
HP72	mersha edris	south wollo	Hayik	2	pasomile	central highland	39.659	11.309	1724	closed	midland	local	yes	no	female	3	3	mixed crop	sedentary	house barn	no	no	negative
HP73	mersha edris	south wollo	Hayik	2	pasomile	central highland	39.659	11.309	1724	closed	midland	local	yes	no	female	2	3	mixed crop	sedentary	house barn	no	no	negative
HP74	mersha edris	south wollo	Hayik	2	pasomile	central highland	39.659	11.309	1724	closed	midland	local	yes	no	female	8 month	3	mixed crop	sedentary	house barn	no	no	negative
HP75	ali sied	south wollo	Hayik	2	pasomile	central highland	39.659	11.309	1724	closed	midland	local	yes	no	female	4	9	mixed crop	sedentary	house barn	no	no	negative
HP76	ali sied	south wollo	Hayik	2	pasomile	central highland	39.659	11.309	1724	closed	midland	local	yes	no	female	4	9	mixed crop	sedentary	house barn	no	no	negative
HP77	ali sied	south wollo	Hayik	2	pasomile	central highland	39.659	11.309	1724	closed	midland	local	yes	no	female	3	9	mixed crop	sedentary	house barn	no	no	negative
HP78	ali sied	south wollo	Hayik	2	pasomile	central highland	39.659	11.309	1724	closed	midland	local	yes	no	male	8 month	9	mixed crop	sedentary	house barn	no	no	negative
HP79	ali sied	south wollo	Hayik	2	pasomile	central highland	39.659	11.309	1724	closed	midland	local	yes	no	male	8 month	9	mixed crop	sedentary	house barn	no	no	negative
HP80	ali sied	south wollo	Hayik	2	pasomile	central highland	39.659	11.309	1724	closed	midland	local	yes	no	female	1	9	mixed crop	sedentary	house barn	no	no	negative
HP81	yeshi tefera	south wollo	Hayik	2	pasomile	central highland	39.659	11.309	1724	open	midland	local	yes	yes	female	4 and half	9	mixed crop	sedentary	house barn	no	yes	positive
HP82	yeshi tefera	south wollo	Hayik	2	pasomile	central highland	39.659	11.309	1724	open	midland	local	yes	yes	male	1	9	mixed crop	sedentary	house barn	no	yes	negative
HP83	yeshi tefera	south wollo	Hayik	2	pasomile	central highland	39.659	11.309	1724	open	midland	local	yes	yes	female	4	9	mixed crop	sedentary	house barn	yes	yes	positive
HP84	yeshi tefera	south wollo	Hayik	2	pasomile	central highland	39.659	11.309	1724	open	midland	local	yes	yes	female	1	9	mixed crop	sedentary	house barn	no	yes	negative
HP85	yeshi tefera	south wollo	Hayik	2	pasomile	central highland	39.659	11.309	1724	open	midland	local	yes	yes	female	8 month	9	mixed crop	sedentary	house barn	no	yes	negative
HP86	yeshi tefera	south wollo	Hayik	2	pasomile	central highland	39.659	11.309	1724	open	midland	local	yes	yes	male	8 month	9	mixed crop	sedentary	house barn	no	yes	negative
HP87	yeshi tefera	south wollo	Hayik	2	pasomile	central highland	39.659	11.309	1724	open	midland	local	yes	yes	female	1	9	mixed crop	sedentary	house barn	no	yes	negative
HP88	abdu mehamed	south wollo	Hayik	2	pasomile	central highland	39.659	11.309	1724	open	midland	local	yes	yes	female	3.5	4	mixed crop	sedentary	house barn	no	yes	positive
HP89	abdu mehamed	south wollo	Hayik	2	pasomile	central highland	39.659	11.309	1724	open	midland	local	yes	yes	female	4	4	mixed crop	sedentary	house barn	no	yes	negative
HP90	abdu mehamed	south wollo	Hayik	2	pasomile	central highland	39.659	11.309	1724	open	midland	local	yes	yes	male	8 month	4	mixed crop	sedentary	house barn	no	yes	negative
HP91	abdu mehamed	south wollo	Hayik	2	pasomile	central highland	39.659	11.309	1724	open	midland	local	yes	yes	male	8 month	4	mixed crop	sedentary	house barn	no	yes	negative
HS1	Tilahun ali	south wollo	Hayik	17	wacho	central highland	39.669	11.447	1590	closed	midland	local	no	no	female	2	35	mixed crop	sedentary	f and house stable	no	no	negative
HS2	Tilahun ali	south wollo	Hayik	17	wacho	central highland	39.669	11.447	1590	closed	midland	local	no	no	female	9 month	35	mixed crop	sedentary	f and house stable	yes	no	negative
HS3	Tilahun ali	south wollo	Hayik	17	wacho	central highland	39.669	11.447	1590	closed	midland	local	no	no	female	9 month	35	mixed crop	sedentary	f and house stable	no	no	negative
HS4	Tilahun ali	south wollo	Hayik	17	wacho	central highland	39.669	11.447	1590	closed	midland	local	no	no	female	9 month	35	mixed crop	sedentary	f and house stable	no	no	negative
HS5	Tilahun ali	south wollo	Hayik	17	wacho	central highland	39.669	11.447	1590	closed	midland	local	no	no	female	9 month	35	mixed crop	sedentary	f and house stable	no	no	negative
HS6	Ashebir muhe	south wollo	Hayik	17	wacho	central highland	39.669	11.447	1590	closed	midland	local	no	no	female	2	11	mixed crop	sedentary	f and house stable	no	no	negative
HS7	Ashebir muhe	south wollo	Hayik	17	wacho	central highland	39.669	11.447	1590	closed	midland	local	no	no	female	2	11	mixed crop	sedentary	f and house stable	no	no	negative
HS8	Ashebir muhe	south wollo	Hayik	17	wacho	central highland	39.669	11.447	1590	closed	midland	local	no	no	female	9 month	11	mixed crop	sedentary	f and house stable	no	no	negative
HS9	husien ebrahim	south wollo	Hayik	17	wacho	central highland	39.669	11.447	1590	closed	midland	local	no	no	female	4	23	mixed crop	sedentary	f and house stable	no	no	negative
HS10	husien ebrahim	south wollo	Hayik	17	wacho	central highland	39.669	11.447	1590	closed	midland	local	no	no	female	9 month	23	mixed crop	sedentary	f and house stable	no	no	negative
HS11	husien ebrahim	south wollo	Hayik	17	wacho	central highland	39.669	11.447	1590	closed	midland	local	no	no	male	9 month	23	mixed crop	sedentary	f and house stable	no	no	negative
HS12	husien ebrahim	south wollo	Hayik	17	wacho	central highland	39.669	11.447	1590	closed	midland	local	no	no	female	3	23	mixed crop	sedentary	f and house stable	no	no	negative
HS13	husien ebrahim	south wollo	Hayik	17	wacho	central highland	39.669	11.447	1590	closed	midland	local	no	no	male	1	23	mixed crop	sedentary	f and house stable	no	no	negative
HS14	husien ebrahim	south wollo	Hayik	17	wacho	central highland	39.669	11.447	1590	closed	midland	local	no	no	male	4	23	mixed crop	sedentary	f and house stable	no	no	negative
HS15	mehamed hassen	south wollo	Hayik	17	wacho	central highland	39.669	11.447	1590	open	midland	local	no	yes	female	9 month	56	mixed crop	sedentary	fenced stable	no	no	positive
HS16	mehamed hassen	south wollo	Hayik	17	wacho	central highland	39.669	11.447	1590	open	midland	local	no	yes	female	4	56	mixed crop	sedentary	fenced stable	no	no	negative
HS17	mehamed hassen	south wollo	Hayik	17	wacho	central highland	39.669	11.447	1590	open	midland	local	no	yes	female	4	56	mixed crop	sedentary	fenced stable	no	no	negative
HS18	mehamed hassen	south wollo	Hayik	17	wacho	central highland	39.669	11.447	1590	open	midland	local	no	yes	female	1	56	mixed crop	sedentary	fenced stable	no	no	negative
HS19	mehamed hassen	south wollo	Hayik	17	wacho	central highland	39.669	11.447	1590	open	midland	local	no	yes	female	2	56	mixed crop	sedentary	fenced stable	no	no	negative
HS20	mehamed hassen	south wollo	Hayik	17	wacho	central highland	39.669	11.447	1590	open	midland	local	no	yes	female	3	56	mixed crop	sedentary	fenced stable	no	no	negative
HS21	mehamed hassen	south wollo	Hayik	17	wacho	central highland	39.669	11.447	1590	open	midland	local	no	yes	female	1	56	mixed crop	sedentary	fenced stable	no	no	negative
HS22	mehamed hassen	south wollo	Hayik	17	wacho	central highland	39.669	11.447	1590	open	midland	local	no	yes	male	9 month	56	mixed crop	sedentary	fenced stable	no	no	negative
HS23	mehamed hassen	south wollo	Hayik	17	wacho	central highland	39.669	11.447	1590	open	midland	local	no	yes	female	3	56	mixed crop	sedentary	fenced stable	no	no	negative
HS24	mehamed hassen	south wollo	Hayik	17	wacho	central highland	39.669	11.447	1590	open	midland	local	no	yes	male	9 month	56	mixed crop	sedentary	fenced stable	no	no	negative
HS25	husien yimer	south wollo	Hayik	17	wacho	central highland	39.669	11.447	1590	open	midland	local	no	yes	male	2	14	mixed crop	sedentary	f and house stable	no	no	negative
HS26	husien yimer	south wollo	Hayik	17	wacho	central highland	39.669	11.447	1590	open	midland	local	no	yes	female	2	14	mixed crop	sedentary	f and house stable	no	no	negative
HS27	husien yimer	south wollo	Hayik	17	wacho	central highland	39.669	11.447	1590	open	midland	local	no	yes	female	9 month	14	mixed crop	sedentary	f and house stable	no	no	negative
HS28	muhabaw hussien	south wollo	Hayik	17	wacho	central highland	39.669	11.447	1590	open	midland	local	no	yes	female	4	12	mixed crop	sedentary	f and house stable	no	no	negative
HS29	muhabaw hussien	south wollo	Hayik	17	wacho	central highland	39.669	11.447	1590	open	midland	local	no	yes	female	4	12	mixed crop	sedentary	f and house stable	no	no	negative
HS30	muhabaw hussien	south wollo	Hayik	17	wacho	central highland	39.669	11.447	1590	open	midland	local	no	yes	female	4	12	mixed crop	sedentary	f and house stable	no	no	negative
HS31	muhabaw hussien	south wollo	Hayik	17	wacho	central highland	39.669	11.447	1590	open	midland	local	no	yes	female	4	12	mixed crop	sedentary	f and house stable	yes	no	positive
HS32	kedija yimam	south wollo	Hayik	17	wacho	central highland	39.669	11.447	1590	open	midland	local	no	yes	female	2	23	mixed crop	sedentary	f and house stable	no	no	negative
HS33	kedija yimam	south wollo	Hayik	17	wacho	central highland	39.669	11.447	1590	open	midland	local	no	yes	female	2	23	mixed crop	sedentary	f and house stable	no	no	negative
HS34	Aminat yimer	south wollo	Hayik	17	wacho	central highland	39.669	11.447	1590	closed	midland	local	no	no	female	9 month	21	mixed crop	sedentary	f and house stable	no	no	negative
HS35	Aminat yimer	south wollo	Hayik	17	wacho	central highland	39.669	11.447	1590	closed	midland	local	no	no	female	2	21	mixed crop	sedentary	f and house stable	no	no	negative
HS36	Aminat yimer	south wollo	Hayik	17	wacho	central highland	39.669	11.447	1590	closed	midland	local	no	no	female	3	21	mixed crop	sedentary	f and house stable	no	no	negative
HS37	Aminat yimer	south wollo	Hayik	17	wacho	central highland	39.669	11.447	1590	closed	midland	local	no	no	female	1	21	mixed crop	sedentary	f and house stable	no	no	negative
HS38	Aminat yimer	south wollo	Hayik	17	wacho	central highland	39.669	11.447	1590	closed	midland	local	no	no	female	1	21	mixed crop	sedentary	fenced stable	no	no	negative
HS39	Nure hussien	south wollo	Hayik	17	wacho	central highland	39.669	11.447	1590	open	midland	local	no	yes	female	3	13	mixed crop	sedentary	fenced stable	yes	no	positive
HS40	Nure hussien	south wollo	Hayik	17	wacho	central highland	39.669	11.447	1590	open	midland	local	no	yes	female	9 month	13	mixed crop	sedentary	fenced stable	no	no	negative
HS41	Nure hussien	south wollo	Hayik	17	wacho	central highland	39.669	11.447	1590	open	midland	local	no	yes	female	9 month	13	mixed crop	sedentary	fenced stable	no	no	negative
HS42	Nure hussien	south wollo	Hayik	17	wacho	central highland	39.669	11.447	1590	open	midland	local	no	yes	female	9 month	13	mixed crop	sedentary	fenced stable	no	no	negative
HS43	Nure hussien	south wollo	Hayik	17	wacho	central highland	39.669	11.447	1590	open	midland	local	no	yes	female	1	13	mixed crop	sedentary	fenced stable	no	no	negative
HS44	Nure hussien	south wollo	Hayik	17	wacho	central highland	39.669	11.447	1590	open	midland	local	no	yes	female	3	13	mixed crop	sedentary	fenced stable	no	no	negative
HS45	edris ahmed	south wollo	Hayik	17	wacho	central highland	39.669	11.447	1590	open	midland	local	no	yes	female	1	24	mixed crop	sedentary	fenced stable	no	yes	negative
HS46	edris ahmed	south wollo	Hayik	17	wacho	central highland	39.669	11.447	1590	open	midland	local	no	yes	female	3	24	mixed crop	sedentary	fenced stable	no	yes	negative
HS47	edris ahmed	south wollo	Hayik	17	wacho	central highland	39.669	11.447	1590	open	midland	local	no	yes	female	4	24	mixed crop	sedentary	house barn	no	yes	negative
HS48	edris ahmed	south wollo	Hayik	17	wacho	central highland	39.669	11.447	1590	open	midland	local	no	yes	male	9 month	24	mixed crop	sedentary	house barn	no	yes	negative
HS49	edris ahmed	south wollo	Hayik	17	wacho	central highland	39.669	11.447	1590	open	midland	local	no	yes	female	2.5	24	mixed crop	sedentary	house barn	no	yes	negative
HS50	edris ahmed	south wollo	Hayik	17	wacho	central highland	39.669	11.447	1590	open	midland	local	no	yes	female	2.5	24	mixed crop	sedentary	house barn	no	yes	negative
HS51	edris ahmed	south wollo	Hayik	17	wacho	central highland	39.669	11.447	1590	open	midland	local	no	yes	female	4 and half	24	mixed crop	sedentary	house barn	yes	yes	positive
HS52	edris ahmed	south wollo	Hayik	17	wacho	central highland	39.669	11.447	1590	open	midland	local	no	yes	male	9 month	24	mixed crop	sedentary	house barn	no	yes	negative
HS53	edris ahmed	south wollo	Hayik	17	wacho	central highland	39.669	11.447	1590	open	midland	local	no	yes	male	9 month	24	mixed crop	sedentary	house barn	no	yes	negative
HS54	edris ahmed	south wollo	Hayik	17	wacho	central highland	39.669	11.447	1590	open	midland	local	no	yes	female	3.5	24	mixed crop	sedentary	house barn	yes	yes	positive
HS55	edris ahmed	south wollo	Hayik	17	wacho	central highland	39.669	11.447	1590	open	midland	local	no	yes	male	9 month	24	mixed crop	sedentary	house barn	no	yes	negative
HS56	edris ahmed	south wollo	Hayik	17	wacho	central highland	39.669	11.447	1590	open	midland	local	no	yes	female	3.5	24	mixed crop	sedentary	house barn	no	yes	negative
HS57	edris ahmed	south wollo	Hayik	17	wacho	central highland	39.669	11.447	1590	open	midland	local	no	yes	male	9 month	24	mixed crop	sedentary	house barn	no	yes	negative
HS58	edris ahmed	south wollo	Hayik	17	wacho	central highland	39.669	11.447	1590	open	midland	local	no	yes	male	9 month	24	mixed crop	sedentary	house barn	no	yes	negative
HS59	edris ahmed	south wollo	Hayik	17	wacho	central highland	39.669	11.447	1590	open	midland	local	no	yes	male	9 month	24	mixed crop	sedentary	house barn	no	yes	negative
HS60	edris ahmed	south wollo	Hayik	17	wacho	central highland	39.669	11.447	1590	open	midland	local	no	yes	male	9 month	24	mixed crop	sedentary	house barn	no	yes	negative
HS61	edris ahmed	south wollo	Hayik	17	wacho	central highland	39.669	11.447	1590	open	midland	local	no	yes	male	4.5	24	mixed crop	sedentary	house barn	yes	yes	positive
HS62	ahmed husienn	south wollo	Hayik	17	wacho	central highland	39.669	11.447	1590	closed	midland	local	no	no	female	8 month	20	mixed crop	sedentary	house barn	no	yes	negative
HS63	ahmed husienn	south wollo	Hayik	17	wacho	central highland	39.669	11.447	1590	closed	midland	local	no	no	male	8 month	20	mixed crop	sedentary	house barn	no	yes	negative
HS64	ahmed husienn	south wollo	Hayik	17	wacho	central highland	39.669	11.447	1590	closed	midland	local	no	no	female	8 month	20	mixed crop	sedentary	house barn	no	yes	negative
HS65	ahmed husienn	south wollo	Hayik	17	wacho	central highland	39.669	11.447	1590	closed	midland	local	no	no	female	4	20	mixed crop	sedentary	house barn	no	yes	negative
HS66	ahmed husienn	south wollo	Hayik	17	wacho	central highland	39.669	11.447	1590	closed	midland	local	no	no	female	4	20	mixed crop	sedentary	house barn	no	no	negative
HS67	ahmed husienn	south wollo	Hayik	17	wacho	central highland	39.669	11.447	1590	closed	midland	local	no	no	female	4 and half	20	mixed crop	sedentary	house barn	yes	no	negative
HS68	ahmed husienn	south wollo	Hayik	17	wacho	central highland	39.669	11.447	1590	closed	midland	local	no	no	female	4	20	mixed crop	sedentary	house barn	yes	no	negative
HS69	ahmed husienn	south wollo	Hayik	17	wacho	central highland	39.669	11.447	1590	closed	midland	local	no	no	female	8 month	20	mixed crop	sedentary	house barn	yes	no	negative
HS70	ahmed husienn	south wollo	Hayik	17	wacho	central highland	39.669	11.447	1590	closed	midland	local	no	no	male	4 and half	20	mixed crop	sedentary	house barn	yes	no	negative
HS71	ahmed husienn	south wollo	Hayik	17	wacho	central highland	39.669	11.447	1590	closed	midland	local	no	no	male	8 month	20	mixed crop	sedentary	house barn	yes	no	negative
HS72	ahmed husienn	south wollo	Hayik	17	wacho	central highland	39.669	11.447	1590	closed	midland	local	no	no	female	8 month	20	mixed crop	sedentary	house barn	yes	no	negative
HS73	ahmed husienn	south wollo	Hayik	17	wacho	central highland	39.669	11.447	1590	closed	midland	local	no	no	male	8 month	20	mixed crop	sedentary	house barn	yes	no	negative
HS74	awol seid	south wollo	Hayik	17	wacho	central highland	39.669	11.447	1590	open	midland	local	no	yes	female	4 and half	18	mixed crop	sedentary	house barn	yes	no	negative
HS75	awol seid	south wollo	Hayik	17	wacho	central highland	39.669	11.447	1590	open	midland	local	no	yes	female	4	18	mixed crop	sedentary	house barn	no	no	negative
HS76	awol seid	south wollo	Hayik	17	wacho	central highland	39.669	11.447	1590	open	midland	local	no	yes	male	8 month	18	mixed crop	sedentary	house barn	no	no	negative
HS77	awol seid	south wollo	Hayik	17	wacho	central highland	39.669	11.447	1590	open	midland	local	no	yes	male	8 month	18	mixed crop	sedentary	house barn	no	no	negative
HS78	awol seid	south wollo	Hayik	17	wacho	central highland	39.669	11.447	1590	open	midland	local	no	yes	female	4	18	mixed crop	sedentary	house barn	no	no	negative
HS79	awol seid	south wollo	Hayik	17	wacho	central highland	39.669	11.447	1590	open	midland	local	no	yes	female	1	18	mixed crop	sedentary	house barn	no	no	negative
HS80	awol seid	south wollo	Hayik	17	wacho	central highland	39.669	11.447	1590	open	midland	local	no	yes	female	3	18	mixed crop	sedentary	house barn	no	no	negative
HS81	awol seid	south wollo	Hayik	17	wacho	central highland	39.669	11.447	1590	open	midland	local	no	yes	female	3	18	mixed crop	sedentary	house barn	no	no	negative
HS82	awol seid	south wollo	Hayik	17	wacho	central highland	39.669	11.447	1590	open	midland	local	no	yes	female	8 month	18	mixed crop	sedentary	f and house stable	no	no	negative
HS83	awol seid	south wollo	Hayik	17	wacho	central highland	39.669	11.447	1590	open	midland	local	no	yes	male	2	18	mixed crop	sedentary	f and house stable	no	no	negative
HS84	awol seid	south wollo	Hayik	17	wacho	central highland	39.669	11.447	1590	closed	midland	local	no	no	female	4	18	mixed crop	sedentary	f and house stable	no	no	negative
HS85	awol seid	south wollo	Hayik	17	wacho	central highland	39.669	11.447	1590	closed	midland	local	no	no	female	3	18	mixed crop	sedentary	f and house stable	no	no	negative
HS86	awol seid	south wollo	Hayik	17	wacho	central highland	39.669	11.447	1590	closed	midland	local	no	no	male	9 month	18	mixed crop	sedentary	f and house stable	no	no	negative
HS87	awol seid	south wollo	Hayik	17	wacho	central highland	39.669	11.447	1590	closed	midland	local	no	no	female	3	18	mixed crop	sedentary	f and house stable	no	no	negative
HS88	awol seid	south wollo	Hayik	17	wacho	central highland	39.669	11.447	1590	closed	midland	local	no	no	female	4	18	mixed crop	sedentary	f and house stable	no	no	negative
HS89	awol seid	south wollo	Hayik	17	wacho	central highland	39.669	11.447	1590	closed	midland	local	no	no	female	4	18	mixed crop	sedentary	f and house stable	no	no	negative
HS90	awol seid	south wollo	Hayik	17	wacho	central highland	39.669	11.447	1590	closed	midland	local	no	no	female	2	18	mixed crop	sedentary	f and house stable	no	no	negative
HS91	awol seid	south wollo	Hayik	17	wacho	central highland	39.669	11.447	1590	closed	midland	local	no	no	male	8 month	18	mixed crop	sedentary	f and house stable	no	no	negative
sk1	demisash manguda	north shoe	kewot	kureberet	kureba	Afar	39.945	9.929	1222	open	lowland	local	yes	yes	male	8 month	70	mixed crop	sedentary	fenced stable	no	no	negative
sk2	demisash manguda	north shoe	kewot	kureberet	kureba	Afar	39.945	9.929	1222	open	lowland	local	yes	yes	male	8 month	70	mixed crop	sedentary	fenced stable	no	no	negative
sk3	demisash manguda	north shoe	kewot	kureberet	kureba	Afar	39.945	9.929	1222	open	lowland	local	yes	yes	male	8 month	70	mixed crop	sedentary	fenced stable	no	no	negative
sk4	demisash manguda	north shoe	kewot	kureberet	kureba	Afar	39.945	9.929	1222	open	lowland	local	yes	yes	female	3	70	mixed crop	sedentary	fenced stable	yes	no	positive
sk5	shumiye guande	north shoe	kewot	kureberet	kureba	Afar	39.945	9.929	1222	open	lowland	local	yes	yes	male	1	70	mixed crop	sedentary	fenced stable	no	no	negative
sk6	shumiye guande	north shoe	kewot	kureberet	kureba	Afar	39.945	9.929	1222	open	lowland	local	yes	yes	male	8 month	70	mixed crop	sedentary	fenced stable	no	no	negative
sk7	shumiye guande	north shoe	kewot	kureberet	kureba	Afar	39.945	9.929	1222	open	lowland	local	yes	yes	male	2	70	mixed crop	sedentary	fenced stable	no	no	negative
sk8	shumiye guande	north shoe	kewot	kureberet	kureba	Afar	39.945	9.929	1222	open	lowland	local	yes	yes	male	2	70	mixed crop	sedentary	fenced stable	no	no	negative
sk9	shumiye guande	north shoe	kewot	kureberet	kureba	Afar	39.945	9.929	1222	open	lowland	local	yes	yes	male	8 month	70	mixed crop	sedentary	fenced stable	no	no	negative
sk10	shumiye guande	north shoe	kewot	kureberet	kureba	Afar	39.945	9.929	1222	open	lowland	local	yes	yes	male	2	70	mixed crop	sedentary	fenced stable	no	no	negative
sk11	nugus lake	north shoe	kewot	kureberet	kureba	Afar	39.945	9.929	1222	open	lowland	local	yes	yes	male	3	70	mixed crop	sedentary	fenced stable	no	no	negative
sk12	nugus lake	north shoe	kewot	kureberet	kureba	Afar	39.945	9.929	1222	open	lowland	local	yes	yes	male	2	70	mixed crop	sedentary	fenced stable	no	no	negative
sk13	baby mulugeta	north shoe	kewot	kureberet	kureba	Afar	39.945	9.929	1222	open	lowland	local	yes	yes	male	8 month	20	mixed crop	sedentary	fenced stable	no	no	negative
sk14	baby mulugeta	north shoe	kewot	kureberet	kureba	Afar	39.945	9.929	1222	open	lowland	local	yes	yes	male	8 month	20	mixed crop	sedentary	fenced stable	no	no	negative
sk15	baby mulugeta	north shoe	kewot	kureberet	kureba	Afar	39.945	9.929	1222	open	lowland	local	yes	yes	male	8 month	20	mixed crop	sedentary	fenced stable	no	no	negative
sk16	baby mulugeta	north shoe	kewot	kureberet	kureba	Afar	39.945	9.929	1222	open	lowland	local	yes	yes	male	3	20	mixed crop	sedentary	fenced stable	no	no	negative
sk17	nigus laka	north shoe	kewot	kureberet	kureba	Afar	39.945	9.929	1222	open	lowland	local	yes	yes	male	2	50	mixed crop	sedentary	fenced stable	no	yes	negative
sk18	nigus laka	north shoe	kewot	kureberet	kureba	Afar	39.945	9.929	1222	open	lowland	local	yes	yes	male	8 month	50	mixed crop	sedentary	fenced stable	yes	yes	negative
sk19	nigus laka	north shoe	kewot	kureberet	kureba	Afar	39.945	9.929	1222	open	lowland	local	yes	yes	male	8 month	50	mixed crop	sedentary	fenced stable	yes	yes	negative
sk20	nigus laka	north shoe	kewot	kureberet	kureba	Afar	39.945	9.929	1222	open	lowland	local	yes	yes	male	8 month	50	mixed crop	sedentary	fenced stable	no	yes	negative
sk21	beletew lame	north shoe	kewot	kureberet	kureba	Afar	39.945	9.929	1222	open	lowland	local	yes	yes	male	3	20	mixed crop	sedentary	fenced stable	no	no	negative
sk22	beletew lame	north shoe	kewot	kureberet	kureba	Afar	39.945	9.929	1222	open	lowland	local	yes	yes	male	1	20	mixed crop	sedentary	fenced stable	no	no	negative
sk23	beletew lame	north shoe	kewot	kureberet	kureba	Afar	39.945	9.929	1222	open	lowland	local	yes	yes	male	2	20	mixed crop	sedentary	fenced stable	no	no	negative
sk24	beletew lame	north shoe	kewot	kureberet	kureba	Afar	39.945	9.929	1222	open	lowland	local	yes	yes	male	2	20	mixed crop	sedentary	fenced stable	no	no	negative
sk25	beletew lame	north shoe	kewot	kureberet	kureba	Afar	39.945	9.929	1222	open	lowland	local	yes	yes	male	2	20	mixed crop	transhuman	fenced stable	no	no	negative
sk26	beletew lame	north shoe	kewot	kureberet	kureba	Afar	39.945	9.929	1222	open	lowland	local	yes	yes	male	1	20	mixed crop	transhuman	fenced stable	no	no	negative
sk27	beletew lame	north shoe	kewot	kureberet	kureba	Afar	39.945	9.929	1222	open	lowland	local	yes	yes	male	1	20	mixed crop	transhuman	fenced stable	no	no	negative
sk28	beletew lame	north shoe	kewot	kureberet	kureba	Afar	39.945	9.929	1222	open	lowland	local	yes	yes	male	2	20	mixed crop	transhuman	fenced stable	no	no	negative
sk29	beletew lame	north shoe	kewot	kureberet	kureba	central highland	39.945	9.929	1222	open	lowland	local	yes	yes	male	4	20	mixed crop	transhuman	fenced stable	no	no	negative
sk30	beletew damise	north shoe	kewot	kureberet	kureba	central highland	39.945	9.929	1222	open	lowland	local	yes	yes	male	8 month	20	mixed crop	transhuman	fenced stable	no	no	negative
sk31	beletew damise	north shoe	kewot	kureberet	kureba	central highland	39.945	9.929	1222	open	lowland	local	yes	yes	male	8 month	20	mixed crop	transhuman	fenced stable	no	no	negative
sk32	beletew damise	north shoe	kewot	kureberet	kureba	central highland	39.945	9.929	1222	open	lowland	local	yes	yes	male	2	20	mixed crop	transhuman	fenced stable	no	no	negative
sk33	beletew damise	north shoe	kewot	kureberet	kureba	central highland	39.945	9.929	1222	open	lowland	local	yes	yes	male	4	20	mixed crop	transhuman	fenced stable	no	no	negative
sk34	beletew damise	north shoe	kewot	kureberet	kureba	central highland	39.945	9.929	1222	open	lowland	local	yes	yes	female	9 month	20	mixed crop	transhuman	fenced stable	no	no	negative
sk35	beletew damise	north shoe	kewot	kureberet	kureba	central highland	39.945	9.929	1222	open	lowland	local	yes	yes	female	9 month	20	mixed crop	transhuman	fenced stable	no	no	negative
sk36	beletew damise	north shoe	kewot	kureberet	kureba	central highland	39.945	9.929	1222	open	lowland	local	yes	yes	male	9 month	20	mixed crop	transhuman	fenced stable	no	no	negative
sk37	beletew damise	north shoe	kewot	kureberet	kureba	Afar	39.945	9.929	1222	open	lowland	local	yes	yes	male	4	20	mixed crop	transhuman	fenced stable	yes	no	positive
sk38	admas negese	north shoe	kewot	kureberet	kureba	Afar	39.945	9.929	1222	open	lowland	local	yes	yes	male	4	102	mixed crop	transhuman	fenced stable	yes	no	negative
sk39	admas negese	north shoe	kewot	kureberet	kureba	Afar	39.945	9.929	1222	open	lowland	local	yes	yes	male	2	102	mixed crop	transhuman	fenced stable	yes	no	negative
sk40	admas negese	north shoe	kewot	kureberet	kureba	Afar	39.945	9.929	1222	open	lowland	local	yes	yes	male	2	102	mixed crop	transhuman	fenced stable	yes	no	negative
sk41	admas negese	north shoe	kewot	kureberet	kureba	Afar	39.945	9.929	1222	open	lowland	local	yes	yes	male	2	102	mixed crop	transhuman	fenced stable	yes	no	negative
sk42	admas negese	north shoe	kewot	kureberet	kureba	Afar	39.945	9.929	1222	open	lowland	local	yes	yes	male	2	102	mixed crop	transhuman	fenced stable	yes	no	negative
sk43	admas negese	north shoe	kewot	kureberet	kureba	Afar	39.945	9.929	1222	open	lowland	local	yes	yes	male	1	102	mixed crop	transhuman	fenced stable	yes	no	negative
sk44	admas negese	north shoe	kewot	kureberet	kureba	Afar	39.945	9.929	1222	open	lowland	local	yes	yes	female	1.5	102	mixed crop	transhuman	fenced stable	yes	no	positive
sk45	admas negese	north shoe	kewot	kureberet	kureba	Afar	39.945	9.929	1222	open	lowland	local	yes	yes	male	2	102	mixed crop	transhuman	fenced stable	yes	no	negative
sk46	admas negese	north shoe	kewot	kureberet	kureba	Afar	39.945	9.929	1222	open	lowland	local	yes	yes	male	1	102	mixed crop	transhuman	fenced stable	no	no	negative
sk47	admas negese	north shoe	kewot	kureberet	kureba	Afar	39.945	9.929	1222	open	lowland	local	yes	yes	male	2	102	mixed crop	transhuman	fenced stable	yes	no	positive
sk48	admas negese	north shoe	kewot	kureberet	kureba	Afar	39.945	9.929	1222	open	lowland	local	yes	yes	male	2	102	mixed crop	transhuman	fenced stable	no	no	negative
sk49	admas negese	north shoe	kewot	kureberet	kureba	Afar	39.945	9.929	1222	open	lowland	local	yes	yes	male	1	102	mixed crop	transhuman	fenced stable	no	no	negative
sk50	admas negese	north shoe	kewot	kureberet	kureba	Afar	39.945	9.929	1222	open	lowland	local	yes	yes	male	2	102	mixed crop	transhuman	fenced stable	no	no	negative
sk51	admas negese	north shoe	kewot	kureberet	kureba	Afar	39.945	9.929	1222	open	lowland	local	yes	yes	male	2	102	mixed crop	transhuman	fenced stable	no	no	negative
sk52	admas negese	north shoe	kewot	kureberet	kureba	Afar	39.945	9.929	1222	open	lowland	local	yes	yes	male	2	102	mixed crop	transhuman	fenced stable	no	no	negative
sk53	admas negese	north shoe	kewot	kureberet	kureba	Afar	39.945	9.929	1222	open	lowland	local	yes	yes	male	1	102	mixed crop	transhuman	fenced stable	no	no	negative
sk54	admas negese	north shoe	kewot	kureberet	kureba	central highland	39.945	9.929	1222	open	lowland	local	yes	yes	male	2	102	mixed crop	transhuman	fenced stable	no	no	negative
sk55	admas negese	north shoe	kewot	kureberet	kureba	central highland	39.945	9.929	1222	open	lowland	local	yes	yes	male	4 and half	102	mixed crop	transhuman	fenced stable	no	no	negative
sk56	admas negese	north shoe	kewot	kureberet	kureba	central highland	39.945	9.929	1222	open	lowland	local	yes	yes	male	2	102	mixed crop	transhuman	fenced stable	no	no	negative
sk57	admas negese	north shoe	kewot	kureberet	kureba	central highland	39.945	9.929	1222	open	lowland	local	yes	yes	male	2	102	mixed crop	transhuman	fenced stable	no	no	negative
sk58	admas negese	north shoe	kewot	kureberet	kureba	central highland	39.945	9.929	1222	open	lowland	local	yes	yes	male	3	102	mixed crop	transhuman	fenced stable	no	no	negative
sk59	admas negese	north shoe	kewot	kureberet	kureba	central highland	39.945	9.929	1222	open	lowland	local	yes	yes	male	1	102	mixed crop	transhuman	fenced stable	no	no	negative
sk60	admas negese	north shoe	kewot	kureberet	kureba	central highland	39.945	9.929	1222	open	lowland	local	yes	yes	male	9 month	102	mixed crop	transhuman	fenced stable	no	no	negative
sk61	admas negese	north shoe	kewot	kureberet	kureba	central highland	39.945	9.929	1222	open	lowland	local	yes	yes	male	9 month	102	mixed crop	transhuman	fenced stable	no	no	negative
sk62	admas negese	north shoe	kewot	kureberet	kureba	central highland	39.945	9.929	1222	open	lowland	local	yes	yes	male	3	102	mixed crop	transhuman	fenced stable	no	no	negative
sk63	admas negese	north shoe	kewot	kureberet	kureba	central highland	39.945	9.929	1222	open	lowland	local	yes	yes	male	1	102	mixed crop	transhuman	fenced stable	no	no	negative
sk64	admas negese	north shoe	kewot	kureberet	kureba	central highland	39.945	9.929	1222	open	lowland	local	yes	yes	male	2	102	mixed crop	transhuman	fenced stable	no	no	negative
sk65	admas negese	north shoe	kewot	kureberet	kureba	central highland	39.945	9.929	1222	open	lowland	local	yes	yes	male	2	102	mixed crop	transhuman	fenced stable	no	no	negative
sk66	admas negese	north shoe	kewot	kureberet	kureba	central highland	39.945	9.929	1222	open	lowland	local	yes	yes	male	2	102	mixed crop	transhuman	fenced stable	no	no	negative
sk67	admas negese	north shoe	kewot	kureberet	kureba	central highland	39.945	9.929	1222	open	lowland	local	yes	yes	male	2	102	mixed crop	transhuman	fenced stable	no	no	negative
sk68	admas negese	north shoe	kewot	kureberet	kureba	central highland	39.945	9.929	1222	open	lowland	local	yes	yes	male	9 month	102	mixed crop	transhuman	fenced stable	no	no	negative
sk69	admas negese	north shoe	kewot	kureberet	kureba	central highland	39.945	9.929	1222	open	lowland	local	yes	yes	male	2	102	mixed crop	transhuman	fenced stable	no	no	negative
sk70	admas negese	north shoe	kewot	kureberet	kureba	central highland	39.945	9.929	1222	open	lowland	local	yes	yes	male	2	102	mixed crop	transhuman	fenced stable	no	no	negative
sk71	admas negese	north shoe	kewot	kureberet	kureba	central highland	39.945	9.929	1222	open	lowland	local	yes	yes	male	1	102	mixed crop	transhuman	fenced stable	no	no	negative
sk72	admas negese	north shoe	kewot	kureberet	kureba	central highland	39.945	9.929	1222	open	lowland	local	yes	yes	male	2	102	mixed crop	transhuman	fenced stable	no	no	negative
sk73	admas negese	north shoe	kewot	kureberet	kureba	central highland	39.945	9.929	1222	open	lowland	local	yes	yes	male	2	102	mixed crop	transhuman	fenced stable	no	no	negative
sk74	admas negese	north shoe	kewot	kureberet	kureba	central highland	39.945	9.929	1222	open	lowland	local	yes	yes	male	1	102	mixed crop	transhuman	fenced stable	no	no	negative
sk75	admas negese	north shoe	kewot	kureberet	kureba	central highland	39.945	9.929	1222	open	lowland	local	yes	yes	male	9 month	102	mixed crop	transhuman	fenced stable	no	no	negative
sk76	admas negese	north shoe	kewot	kureberet	kureba	central highland	39.945	9.929	1222	open	lowland	local	yes	yes	male	2	102	mixed crop	transhuman	fenced stable	yes	no	negative
sk77	admas negese	north shoe	kewot	kureberet	kureba	central highland	39.945	9.929	1222	open	lowland	local	yes	yes	male	9 month	102	mixed crop	transhuman	fenced stable	yes	no	negative
sk78	admas negese	north shoe	kewot	kureberet	kureba	central highland	39.945	9.929	1222	open	lowland	local	yes	yes	male	9 month	102	mixed crop	transhuman	fenced stable	no	no	negative
sk79	mibrat girma	north shoe	kewot	kureberet	kureba	central highland	39.945	9.929	1222	open	lowland	local	yes	yes	male	2	150	mixed crop	transhuman	fenced stable	no	yes	negative
sk80	mibrat girma	north shoe	kewot	kureberet	kureba	Afar	39.945	9.929	1222	open	lowland	local	yes	yes	male	2	150	mixed crop	transhuman	fenced stable	no	yes	negative
sk81	mibrat girma	north shoe	kewot	kureberet	kureba	Afar	39.945	9.929	1222	open	lowland	local	yes	yes	male	1	150	mixed crop	transhuman	fenced stable	no	yes	negative
sk82	mibrat girma	north shoe	kewot	kureberet	kureba	Afar	39.945	9.929	1222	open	lowland	local	yes	yes	male	1	150	mixed crop	transhuman	fenced stable	no	yes	negative
sk83	mibrat girma	north shoe	kewot	kureberet	kureba	Afar	39.945	9.929	1222	open	lowland	local	yes	yes	male	3	150	mixed crop	transhuman	fenced stable	no	yes	negative
sk84	mibrat girma	north shoe	kewot	kureberet	kureba	Afar	39.945	9.929	1222	open	lowland	local	yes	yes	male	8 month	150	mixed crop	transhuman	fenced stable	no	yes	negative
sk85	mibrat girma	north shoe	kewot	kureberet	kureba	central highland	39.945	9.929	1222	open	lowland	local	yes	yes	male	3	150	mixed crop	transhuman	fenced stable	no	yes	negative
sk86	mibrat girma	north shoe	kewot	kureberet	kureba	Afar	39.945	9.929	1222	open	lowland	local	yes	yes	male	1	150	mixed crop	transhuman	fenced stable	no	yes	negative
sk87	mibrat girma	north shoe	kewot	kureberet	kureba	Afar	39.945	9.929	1222	open	lowland	local	yes	yes	male	2	150	mixed crop	transhuman	fenced stable	no	yes	negative
sk88	mibrat girma	north shoe	kewot	kureberet	kureba	Afar	39.945	9.929	1222	open	lowland	local	yes	yes	male	2	150	mixed crop	transhuman	fenced stable	no	yes	negative
sk89	mibrat girma	north shoe	kewot	kureberet	kureba	Afar	39.945	9.929	1222	open	lowland	local	yes	yes	male	2	150	mixed crop	transhuman	fenced stable	no	yes	negative
sk90	mibrat girma	north shoe	kewot	kureberet	kureba	Afar	39.945	9.929	1222	open	lowland	local	yes	yes	female	3	150	mixed crop	transhuman	fenced stable	yes	yes	positive
sk91	mibrat girma	north shoe	kewot	kureberet	kureba	Afar	39.945	9.929	1222	open	lowland	local	yes	yes	male	3	150	mixed crop	transhuman	fenced stable	no	yes	negative
sk92	mibrat girma	north shoe	kewot	kureberet	kureba	Afar	39.945	9.929	1222	open	lowland	local	yes	yes	male	3	150	mixed crop	transhuman	fenced stable	no	yes	negative
sk93	mibrat girma	north shoe	kewot	kureberet	kureba	Afar	39.945	9.929	1222	open	lowland	local	yes	yes	male	3	150	mixed crop	transhuman	fenced stable	no	yes	negative
sk94	mibrat girma	north shoe	kewot	kureberet	kureba	Afar	39.945	9.929	1222	open	lowland	local	yes	yes	male	2	150	mixed crop	transhuman	fenced stable	no	yes	negative
sk95	mibrat girma	north shoe	kewot	kureberet	kureba	Afar	39.945	9.929	1222	open	lowland	local	yes	yes	male	2	150	mixed crop	transhuman	fenced stable	no	yes	negative
sk96	mibrat girma	north shoe	kewot	kureberet	kureba	Afar	39.945	9.929	1222	open	lowland	local	yes	yes	male	2	150	mixed crop	transhuman	fenced stable	no	yes	negative
sk97	mibrat girma	north shoe	kewot	kureberet	kureba	Afar	39.945	9.929	1222	open	lowland	local	yes	yes	male	2	150	mixed crop	transhuman	fenced stable	no	yes	negative
sk98	mibrat girma	north shoe	kewot	kureberet	kureba	Afar	39.945	9.929	1222	open	lowland	local	yes	yes	female	9 month	150	mixed crop	transhuman	fenced stable	yes	yes	positive
sk99	mibrat girma	north shoe	kewot	kureberet	kureba	Afar	39.945	9.929	1222	open	lowland	local	yes	yes	male	2	150	mixed crop	transhuman	fenced stable	no	yes	negative
sk100	mibrat girma	north shoe	kewot	kureberet	kureba	Afar	39.945	9.929	1222	open	lowland	local	yes	yes	male	4	150	mixed crop	transhuman	fenced stable	no	yes	negative
sk101	mibrat girma	north shoe	kewot	kureberet	kureba	Afar	39.945	9.929	1222	open	lowland	local	yes	yes	female	4	150	mixed crop	transhuman	fenced stable	yes	yes	positive
sk102	mibrat girma	north shoe	kewot	kureberet	kureba	Afar	39.945	9.929	1222	open	lowland	local	yes	yes	male	2	150	mixed crop	transhuman	fenced stable	no	yes	negative
sk103	mibrat girma	north shoe	kewot	kureberet	kureba	Afar	39.945	9.929	1222	open	lowland	local	yes	yes	male	1	150	mixed crop	transhuman	fenced stable	no	yes	negative
sk104	mibrat girma	north shoe	kewot	kureberet	kureba	Afar	39.945	9.929	1222	open	lowland	local	yes	yes	male	2	150	mixed crop	transhuman	fenced stable	no	yes	negative
sk105	mibrat girma	north shoe	kewot	kureberet	kureba	Afar	39.945	9.929	1222	open	lowland	local	yes	yes	male	2	150	mixed crop	transhuman	fenced stable	no	yes	negative
sk106	mibrat girma	north shoe	kewot	kureberet	kureba	Afar	39.945	9.929	1222	open	lowland	local	yes	yes	male	3	150	mixed crop	transhuman	fenced stable	no	yes	negative
sk107	mibrat girma	north shoe	kewot	kureberet	kureba	Afar	39.945	9.929	1222	open	lowland	local	yes	yes	male	9 month	150	mixed crop	transhuman	fenced stable	no	yes	negative
sk108	mibrat girma	north shoe	kewot	kureberet	kureba	Afar	39.945	9.929	1222	open	lowland	local	yes	yes	male	2	150	mixed crop	transhuman	fenced stable	no	yes	negative
sk109	mibrat girma	north shoe	kewot	kureberet	kureba	central highland	39.945	9.929	1222	open	lowland	local	yes	yes	female	2	150	mixed crop	transhuman	fenced stable	no	yes	negative
sk110	mibrat girma	north shoe	kewot	kureberet	kureba	central highland	39.945	9.929	1222	open	lowland	local	yes	yes	male	4	150	mixed crop	transhuman	fenced stable	no	yes	negative
sk111	mibrat girma	north shoe	kewot	kureberet	kureba	central highland	39.945	9.929	1222	open	lowland	local	yes	yes	male	2	150	mixed crop	transhuman	fenced stable	no	yes	negative
sk112	mibrat girma	north shoe	kewot	kureberet	kureba	central highland	39.945	9.929	1222	open	lowland	local	yes	yes	male	4	150	mixed crop	transhuman	fenced stable	no	yes	negative
sk113	mibrat girma	north shoe	kewot	kureberet	kureba	central highland	39.945	9.929	1222	open	lowland	local	yes	yes	male	4	150	mixed crop	transhuman	fenced stable	no	yes	negative
sk114	mibrat girma	north shoe	kewot	kureberet	kureba	central highland	39.945	9.929	1222	open	lowland	local	yes	yes	male	2	150	mixed crop	transhuman	fenced stable	no	yes	negative
sk115	mibrat girma	north shoe	kewot	kureberet	kureba	central highland	39.945	9.929	1222	open	lowland	local	yes	yes	male	4	150	mixed crop	transhuman	fenced stable	no	yes	negative
sk116	mibrat girma	north shoe	kewot	kureberet	kureba	central highland	39.945	9.929	1222	open	lowland	local	yes	yes	male	2	150	mixed crop	transhuman	fenced stable	no	yes	negative
sk117	mibrat girma	north shoe	kewot	kureberet	kureba	central highland	39.945	9.929	1222	open	lowland	local	yes	yes	male	8 month	150	mixed crop	transhuman	fenced stable	no	yes	negative
sk118	mibrat girma	north shoe	kewot	kureberet	kureba	central highland	39.945	9.929	1222	open	lowland	local	yes	yes	male	2	150	mixed crop	transhuman	fenced stable	no	yes	negative
sk119	mibrat girma	north shoe	kewot	kureberet	kureba	central highland	39.945	9.929	1222	open	lowland	local	yes	yes	male	3	150	mixed crop	transhuman	fenced stable	yes	yes	positive
sk120	mibrat girma	north shoe	kewot	kureberet	kureba	central highland	39.945	9.929	1222	open	lowland	local	yes	yes	male	3	150	mixed crop	transhuman	fenced stable	no	yes	negative
SJ1	Asrat yilma	north shoe	kewot	Jemedere	kumdengaya	central highland	39.79	9.97	1306	open	lowland	local	no	yes	female	4	30	mixed crop	sedentary	f and house stable	no	yes	negative
SJ2	Asrat yilma	north shoe	kewot	Jemedere	kumdengaya	central highland	39.79	9.97	1306	open	lowland	local	no	yes	female	2	30	mixed crop	sedentary	f and house stable	no	yes	negative
SJ3	Asrat yilma	north shoe	kewot	Jemedere	kumdengaya	central highland	39.79	9.97	1306	open	lowland	local	no	yes	female	4	30	mixed crop	sedentary	f and house stable	no	yes	negative
SJ4	Asrat yilma	north shoe	kewot	Jemedere	kumdengaya	central highland	39.79	9.97	1306	open	lowland	local	no	yes	female	2	30	mixed crop	sedentary	f and house stable	no	yes	negative
SJ5	Asrat yilma	north shoe	kewot	Jemedere	kumdengaya	central highland	39.79	9.97	1306	open	lowland	local	no	yes	female	1	30	mixed crop	sedentary	f and house stable	no	yes	negative
SJ6	Asrat yilma	north shoe	kewot	Jemedere	kumdengaya	central highland	39.79	9.97	1306	open	lowland	local	no	yes	female	1	30	mixed crop	sedentary	f and house stable	no	yes	negative
SJ7	Asrat yilma	north shoe	kewot	Jemedere	kumdengaya	central highland	39.79	9.97	1306	open	lowland	local	no	yes	female	9 month	30	mixed crop	sedentary	f and house stable	no	yes	negative
SJ8	Asrat yilma	north shoe	kewot	Jemedere	kumdengaya	central highland	39.79	9.97	1306	open	lowland	local	no	yes	female	4	30	mixed crop	sedentary	f and house stable	no	yes	negative
SJ9	benberu agune	north shoe	kewot	Jemedere	kumdengaya	central highland	39.79	9.97	1306	open	lowland	local	no	yes	female	1	60	mixed crop	sedentary	f and house stable	no	no	negative
SJ10	benberu agune	north shoe	kewot	Jemedere	kumdengaya	central highland	39.79	9.97	1306	open	lowland	local	no	yes	female	4	60	mixed crop	sedentary	f and house stable	no	no	negative
SJ11	benberu agune	north shoe	kewot	Jemedere	kumdengaya	central highland	39.79	9.97	1306	open	lowland	local	no	yes	female	4	60	mixed crop	sedentary	f and house stable	no	no	negative
SJ12	benberu agune	north shoe	kewot	Jemedere	kumdengaya	central highland	39.79	9.97	1306	open	lowland	local	no	yes	female	1	60	mixed crop	sedentary	f and house stable	no	no	negative
SJ13	benberu agune	north shoe	kewot	Jemedere	kumdengaya	central highland	39.79	9.97	1306	open	lowland	local	no	yes	female	3	60	mixed crop	sedentary	f and house stable	no	no	negative
SJ14	benberu agune	north shoe	kewot	Jemedere	kumdengaya	central highland	39.79	9.97	1306	open	lowland	local	no	yes	female	4	60	mixed crop	sedentary	f and house stable	no	no	negative
SJ15	benberu agune	north shoe	kewot	Jemedere	kumdengaya	central highland	39.79	9.97	1306	open	lowland	local	no	yes	female	1	60	mixed crop	sedentary	f and house stable	no	no	negative
SJ16	benberu agune	north shoe	kewot	Jemedere	kumdengaya	central highland	39.79	9.97	1306	open	lowland	local	no	yes	female	1	60	mixed crop	sedentary	f and house stable	no	no	negative
SJ17	benberu agune	north shoe	kewot	Jemedere	kumdengaya	central highland	39.79	9.97	1306	open	lowland	local	no	yes	female	2	60	mixed crop	sedentary	f and house stable	no	no	negative
SJ18	benberu agune	north shoe	kewot	Jemedere	kumdengaya	central highland	39.79	9.97	1306	open	lowland	local	no	yes	female	4	60	mixed crop	sedentary	f and house stable	no	no	negative
SJ19	benberu agune	north shoe	kewot	Jemedere	kumdengaya	central highland	39.79	9.97	1306	open	lowland	local	no	yes	female	2	60	mixed crop	sedentary	f and house stable	no	no	negative
SJ20	benberu agune	north shoe	kewot	Jemedere	kumdengaya	central highland	39.79	9.97	1306	open	lowland	local	no	yes	female	4	60	mixed crop	sedentary	f and house stable	no	no	negative
SJ21	benberu agune	north shoe	kewot	Jemedere	kumdengaya	central highland	39.79	9.97	1306	open	lowland	local	no	yes	female	3	60	mixed crop	sedentary	f and house stable	no	no	negative
SJ22	benberu agune	north shoe	kewot	Jemedere	kumdengaya	central highland	39.79	9.97	1306	open	lowland	local	no	yes	female	1	60	mixed crop	sedentary	f and house stable	no	no	negative
SJ23	benberu agune	north shoe	kewot	Jemedere	kumdengaya	central highland	39.79	9.97	1306	open	lowland	local	no	yes	female	3	60	mixed crop	sedentary	f and house stable	no	no	negative
SJ24	benberu agune	north shoe	kewot	Jemedere	kumdengaya	central highland	39.79	9.97	1306	open	lowland	local	no	yes	female	4	60	mixed crop	sedentary	f and house stable	no	no	negative
SJ25	benberu agune	north shoe	kewot	Jemedere	kumdengaya	Afar	39.79	9.97	1306	open	lowland	local	no	yes	female	4 and half	60	mixed crop	sedentary	f and house stable	yes	no	positive
SJ26	benberu agune	north shoe	kewot	Jemedere	kumdengaya	Afar	39.79	9.97	1306	open	lowland	local	no	yes	female	8 month	60	mixed crop	sedentary	f and house stable	no	no	negative
SJ27	benberu agune	north shoe	kewot	Jemedere	kumdengaya	Afar	39.79	9.97	1306	open	lowland	local	no	yes	female	4	60	mixed crop	sedentary	f and house stable	no	no	negative
SJ28	benberu agune	north shoe	kewot	Jemedere	kumdengaya	Afar	39.79	9.97	1306	open	lowland	local	no	yes	female	8 month	60	mixed crop	sedentary	f and house stable	no	no	negative
SJ29	benberu agune	north shoe	kewot	Jemedere	kumdengaya	Afar	39.79	9.97	1306	open	lowland	local	no	yes	female	8 month	60	mixed crop	sedentary	f and house stable	no	no	negative
SJ30	benberu agune	north shoe	kewot	Jemedere	kumdengaya	Afar	39.79	9.97	1306	open	lowland	local	no	yes	female	4	60	mixed crop	sedentary	f and house stable	no	no	negative
SJ31	benberu agune	north shoe	kewot	Jemedere	kumdengaya	Afar	39.79	9.97	1306	open	lowland	local	no	yes	female	9 month	60	mixed crop	sedentary	f and house stable	no	no	negative
SJ32	benberu agune	north shoe	kewot	Jemedere	kumdengaya	Afar	39.79	9.97	1306	open	lowland	local	no	yes	female	1	60	mixed crop	sedentary	f and house stable	no	no	negative
SJ33	benberu agune	north shoe	kewot	Jemedere	kumdengaya	Afar	39.79	9.97	1306	open	lowland	local	no	yes	female	1	60	mixed crop	sedentary	f and house stable	no	no	negative
SJ34	benberu agune	north shoe	kewot	Jemedere	kumdengaya	Afar	39.79	9.97	1306	open	lowland	local	no	yes	female	1	60	mixed crop	sedentary	f and house stable	no	no	negative
SJ35	benberu agune	north shoe	kewot	Jemedere	kumdengaya	Afar	39.79	9.97	1306	open	lowland	local	no	yes	female	1	60	mixed crop	sedentary	f and house stable	no	no	negative
SJ36	benberu agune	north shoe	kewot	Jemedere	kumdengaya	Afar	39.79	9.97	1306	open	lowland	local	no	yes	female	1	60	mixed crop	sedentary	f and house stable	no	no	negative
SJ37	benberu agune	north shoe	kewot	Jemedere	kumdengaya	Afar	39.79	9.97	1306	open	lowland	local	no	yes	female	4	60	mixed crop	sedentary	f and house stable	yes	no	positive
SJ38	benberu agune	north shoe	kewot	Jemedere	kumdengaya	Afar	39.79	9.97	1306	open	lowland	local	no	yes	female	3	60	mixed crop	sedentary	f and house stable	no	no	negative
SJ39	benberu agune	north shoe	kewot	Jemedere	kumdengaya	Afar	39.79	9.97	1306	open	lowland	local	no	yes	female	1	60	mixed crop	sedentary	f and house stable	no	no	negative
SJ40	benberu agune	north shoe	kewot	Jemedere	kumdengaya	Afar	39.79	9.97	1306	open	lowland	local	no	yes	female	8 month	60	mixed crop	sedentary	f and house stable	no	no	negative
SJ41	benberu agune	north shoe	kewot	Jemedere	kumdengaya	Afar	39.79	9.97	1306	open	lowland	local	no	yes	female	4	60	mixed crop	sedentary	f and house stable	yes	no	negative
SJ42	benberu agune	north shoe	kewot	Jemedere	kumdengaya	Afar	39.79	9.97	1306	open	lowland	local	no	yes	female	2	60	mixed crop	sedentary	f and house stable	no	no	negative
SJ43	benberu agune	north shoe	kewot	Jemedere	kumdengaya	Afar	39.79	9.97	1306	open	lowland	local	no	yes	female	1	60	mixed crop	sedentary	f and house stable	no	no	negative
SJ44	benberu agune	north shoe	kewot	Jemedere	kumdengaya	Afar	39.79	9.97	1306	open	lowland	local	no	yes	female	1	60	mixed crop	sedentary	f and house stable	no	no	negative
SJ45	benberu agune	north shoe	kewot	Jemedere	kumdengaya	Afar	39.79	9.97	1306	open	lowland	local	no	yes	female	2	60	mixed crop	sedentary	f and house stable	no	no	negative
SJ46	benberu agune	north shoe	kewot	Jemedere	kumdengaya	Afar	39.79	9.97	1306	open	lowland	local	no	yes	female	1	60	mixed crop	sedentary	f and house stable	no	no	negative
SJ47	benberu agune	north shoe	kewot	Jemedere	kumdengaya	Afar	39.79	9.97	1306	open	lowland	local	no	yes	female	4	60	mixed crop	sedentary	f and house stable	no	no	negative
SJ48	benberu agune	north shoe	kewot	Jemedere	kumdengaya	Afar	39.79	9.97	1306	open	lowland	local	no	yes	female	2	60	mixed crop	sedentary	f and house stable	no	no	negative
SJ49	benberu agune	north shoe	kewot	Jemedere	kumdengaya	Afar	39.79	9.97	1306	open	lowland	local	no	yes	female	1	60	mixed crop	sedentary	f and house stable	no	no	negative
SJ50	benberu agune	north shoe	kewot	Jemedere	kumdengaya	Afar	39.79	9.97	1306	open	lowland	local	no	yes	female	2	60	mixed crop	sedentary	f and house stable	no	no	negative
SJ51	eshete jemaw	north shoe	kewot	Jemedere	kumdengaya	Afar	39.79	9.97	1306	open	lowland	local	yes	yes	female	3.5	50	mixed crop	sedentary	f and house stable	no	no	positive
SJ52	eshete jemaw	north shoe	kewot	Jemedere	kumdengaya	Afar	39.79	9.97	1306	open	lowland	local	yes	yes	female	3	50	mixed crop	sedentary	f and house stable	no	no	negative
SJ53	eshete jemaw	north shoe	kewot	Jemedere	kumdengaya	Afar	39.79	9.97	1306	open	lowland	local	yes	yes	female	1	50	mixed crop	sedentary	f and house stable	no	no	negative
SJ54	eshete jemaw	north shoe	kewot	Jemedere	kumdengaya	Afar	39.79	9.97	1306	open	lowland	local	yes	yes	female	8 month	50	mixed crop	sedentary	f and house stable	no	no	negative
SJ55	eshete jemaw	north shoe	kewot	Jemedere	kumdengaya	Afar	39.79	9.97	1306	open	lowland	local	yes	yes	female	4	50	mixed crop	sedentary	f and house stable	no	no	negative
SJ56	eshete jemaw	north shoe	kewot	Jemedere	kumdengaya	Afar	39.79	9.97	1306	open	lowland	local	yes	yes	female	9 month	50	mixed crop	sedentary	f and house stable	no	no	negative
SJ57	eshete jemaw	north shoe	kewot	Jemedere	kumdengaya	Afar	39.79	9.97	1306	open	lowland	local	yes	yes	female	4	50	mixed crop	sedentary	f and house stable	no	no	negative
SJ58	eshete jemaw	north shoe	kewot	Jemedere	kumdengaya	Afar	39.79	9.97	1306	open	lowland	local	yes	yes	female	2	50	mixed crop	sedentary	f and house stable	no	no	negative
SJ59	eshete jemaw	north shoe	kewot	Jemedere	kumdengaya	Afar	39.79	9.97	1306	open	lowland	local	yes	yes	female	2	50	mixed crop	sedentary	f and house stable	no	no	negative
SJ60	eshete jemaw	north shoe	kewot	Jemedere	kumdengaya	Afar	39.79	9.97	1306	open	lowland	local	yes	yes	female	8 month	50	mixed crop	sedentary	f and house stable	no	no	negative
SJ61	eshete jemaw	north shoe	kewot	Jemedere	kumdengaya	Afar	39.79	9.97	1306	open	lowland	local	yes	yes	female	8 month	50	mixed crop	sedentary	f and house stable	no	no	negative
SJ62	eshete jemaw	north shoe	kewot	Jemedere	kumdengaya	Afar	39.79	9.97	1306	open	lowland	local	yes	yes	female	2	50	mixed crop	sedentary	f and house stable	no	no	negative
SJ63	eshete jemaw	north shoe	kewot	Jemedere	kumdengaya	Afar	39.79	9.97	1306	open	lowland	local	yes	yes	female	2	50	mixed crop	sedentary	f and house stable	no	no	negative
SJ64	eshete jemaw	north shoe	kewot	Jemedere	kumdengaya	Afar	39.79	9.97	1306	open	lowland	local	yes	yes	female	1	50	mixed crop	sedentary	f and house stable	no	no	negative
SJ65	eshete jemaw	north shoe	kewot	Jemedere	kumdengaya	Afar	39.79	9.97	1306	open	lowland	local	yes	yes	female	2	50	mixed crop	sedentary	f and house stable	no	no	negative
SJ66	eshete jemaw	north shoe	kewot	Jemedere	kumdengaya	Afar	39.79	9.97	1306	open	lowland	local	yes	yes	female	9 month	50	mixed crop	sedentary	f and house stable	no	no	negative
SJ67	eshete jemaw	north shoe	kewot	Jemedere	kumdengaya	Afar	39.79	9.97	1306	open	lowland	local	yes	yes	female	9 month	50	mixed crop	sedentary	f and house stable	no	no	negative
SJ68	eshete jemaw	north shoe	kewot	Jemedere	kumdengaya	Afar	39.79	9.97	1306	open	lowland	local	yes	yes	female	1	50	mixed crop	sedentary	f and house stable	no	no	negative
SJ69	eshete jemaw	north shoe	kewot	Jemedere	kumdengaya	Afar	39.79	9.97	1306	open	lowland	local	yes	yes	female	1	50	mixed crop	sedentary	f and house stable	no	no	negative
SJ70	eshete jemaw	north shoe	kewot	Jemedere	kumdengaya	Afar	39.79	9.97	1306	open	lowland	local	yes	yes	female	4	50	mixed crop	sedentary	f and house stable	no	no	negative
SJ71	eshete jemaw	north shoe	kewot	Jemedere	kumdengaya	Afar	39.79	9.97	1306	open	lowland	local	yes	yes	female	1	50	mixed crop	sedentary	f and house stable	no	no	negative
SJ72	eshete jemaw	north shoe	kewot	Jemedere	kumdengaya	Afar	39.79	9.97	1306	open	lowland	local	yes	yes	female	1	50	mixed crop	sedentary	f and house stable	yes	no	negative
SJ73	eshete jemaw	north shoe	kewot	Jemedere	kumdengaya	Afar	39.79	9.97	1306	open	lowland	local	yes	yes	female	1	50	mixed crop	sedentary	f and house stable	no	no	negative
SJ74	eshete jemaw	north shoe	kewot	Jemedere	kumdengaya	Afar	39.79	9.97	1306	open	lowland	local	yes	yes	female	8 month	50	mixed crop	sedentary	f and house stable	no	no	negative
SJ75	eshete jemaw	north shoe	kewot	Jemedere	kumdengaya	Afar	39.79	9.97	1306	open	lowland	local	yes	yes	female	4	50	mixed crop	sedentary	f and house stable	no	no	negative
SJ76	eshete jemaw	north shoe	kewot	Jemedere	kumdengaya	Afar	39.79	9.97	1306	open	lowland	local	yes	yes	female	2	50	mixed crop	sedentary	f and house stable	no	no	negative
SJ77	eshete jemaw	north shoe	kewot	Jemedere	kumdengaya	Afar	39.79	9.97	1306	open	lowland	local	yes	yes	female	3	50	mixed crop	sedentary	f and house stable	no	no	negative
SJ78	eshete jemaw	north shoe	kewot	Jemedere	kumdengaya	Afar	39.79	9.97	1306	open	lowland	local	yes	yes	female	1	50	mixed crop	sedentary	f and house stable	no	no	negative
SJ79	eshete jemaw	north shoe	kewot	Jemedere	kumdengaya	Afar	39.79	9.97	1306	open	lowland	local	yes	yes	female	2	50	mixed crop	sedentary	f and house stable	no	no	negative
SJ80	eshete jemaw	north shoe	kewot	Jemedere	kumdengaya	Afar	39.79	9.97	1306	open	lowland	local	yes	yes	female	3	50	mixed crop	sedentary	f and house stable	no	no	negative
SJ81	zeleke girma	north shoe	kewot	Jemedere	kumdengaya	Afar	39.79	9.97	1306	open	lowland	local	yes	yes	female	1	20	mixed crop	sedentary	house barn	no	no	negative
SJ82	zeleke girma	north shoe	kewot	Jemedere	kumdengaya	Afar	39.79	9.97	1306	open	lowland	local	yes	yes	female	8 month	20	mixed crop	sedentary	house barn	yes	no	negative
SJ83	zeleke girma	north shoe	kewot	Jemedere	kumdengaya	central highland	39.79	9.97	1306	open	lowland	local	yes	yes	female	2	20	mixed crop	sedentary	house barn	no	no	negative
SJ84	zeleke girma	north shoe	kewot	Jemedere	kumdengaya	central highland	39.79	9.97	1306	open	lowland	local	yes	yes	female	4	20	mixed crop	sedentary	house barn	no	no	negative
SJ85	zeleke girma	north shoe	kewot	Jemedere	kumdengaya	central highland	39.79	9.97	1306	open	lowland	local	yes	yes	female	3	20	mixed crop	sedentary	house barn	no	no	negative
SJ86	zeleke girma	north shoe	kewot	Jemedere	kumdengaya	central highland	39.79	9.97	1306	open	lowland	local	yes	yes	female	8 month	20	mixed crop	sedentary	house barn	no	no	negative
SJ87	zeleke girma	north shoe	kewot	Jemedere	kumdengaya	central highland	39.79	9.97	1306	open	lowland	local	yes	yes	female	4	20	mixed crop	sedentary	house barn	no	no	negative
SJ88	zeleke girma	north shoe	kewot	Jemedere	kumdengaya	central highland	39.79	9.97	1306	open	lowland	local	yes	yes	female	3	20	mixed crop	sedentary	house barn	yes	no	negative
SJ89	zeleke girma	north shoe	kewot	Jemedere	kumdengaya	central highland	39.79	9.97	1306	open	lowland	local	yes	yes	female	4	20	mixed crop	sedentary	house barn	no	no	negative
SJ90	zeleke girma	north shoe	kewot	Jemedere	kumdengaya	central highland	39.79	9.97	1306	open	lowland	local	yes	yes	female	9 month	20	mixed crop	sedentary	house barn	no	no	negative
SJ91	zeleke girma	north shoe	kewot	Jemedere	kumdengaya	central highland	39.79	9.97	1306	open	lowland	local	yes	yes	female	4	120	mixed crop	sedentary	house barn	yes	no	negative
SJ92	zeleke girma	north shoe	kewot	Jemedere	kumdengaya	central highland	39.79	9.97	1306	open	lowland	local	yes	yes	female	2	120	mixed crop	sedentary	house barn	no	no	negative
SJ93	zeleke girma	north shoe	kewot	Jemedere	kumdengaya	central highland	39.79	9.97	1306	open	lowland	local	yes	yes	female	2	120	mixed crop	sedentary	house barn	no	no	negative
SJ94	zeleke girma	north shoe	kewot	Jemedere	kumdengaya	central highland	39.79	9.97	1306	open	lowland	local	yes	yes	female	4	120	mixed crop	sedentary	house barn	no	no	negative
SJ95	zeleke girma	north shoe	kewot	Jemedere	kumdengaya	central highland	39.79	9.97	1306	open	lowland	local	yes	yes	female	2	120	mixed crop	sedentary	house barn	no	no	negative
SJ96	zeleke girma	north shoe	kewot	Jemedere	kumdengaya	central highland	39.79	9.97	1306	open	lowland	local	yes	yes	female	9 month	120	mixed crop	sedentary	house barn	no	no	negative
SJ97	zeleke girma	north shoe	kewot	Jemedere	kumdengaya	central highland	39.79	9.97	1306	open	lowland	local	yes	yes	female	9 month	120	mixed crop	sedentary	house barn	yes	no	negative
SJ98	zeleke girma	north shoe	kewot	Jemedere	kumdengaya	central highland	39.79	9.97	1306	open	lowland	local	yes	yes	female	9 month	120	mixed crop	sedentary	house barn	yes	no	negative
SJ99	zeleke girma	north shoe	kewot	Jemedere	kumdengaya	central highland	39.79	9.97	1306	open	lowland	local	yes	yes	female	4	120	mixed crop	sedentary	house barn	no	no	negative
SJ100	zeleke girma	north shoe	kewot	Jemedere	kumdengaya	central highland	39.79	9.97	1306	open	lowland	local	yes	yes	female	2	120	mixed crop	sedentary	house barn	yes	no	negative
SJ101	zeleke girma	north shoe	kewot	Jemedere	kumdengaya	central highland	39.79	9.97	1306	open	lowland	local	yes	yes	female	8 month	120	mixed crop	sedentary	house barn	no	no	negative
SJ102	zeleke girma	north shoe	kewot	Jemedere	kumdengaya	central highland	39.79	9.97	1306	open	lowland	local	yes	yes	female	8 month	120	mixed crop	sedentary	house barn	no	no	negative
SJ103	zeleke girma	north shoe	kewot	Jemedere	kumdengaya	central highland	39.79	9.97	1306	open	lowland	local	yes	yes	female	8 month	120	mixed crop	sedentary	house barn	yes	no	negative
SJ104	zeleke girma	north shoe	kewot	Jemedere	kumdengaya	central highland	39.79	9.97	1306	open	lowland	local	yes	yes	female	3	120	mixed crop	sedentary	house barn	yes	no	negative
SJ105	zeleke girma	north shoe	kewot	Jemedere	kumdengaya	central highland	39.79	9.97	1306	open	lowland	local	yes	yes	female	9 month	120	mixed crop	sedentary	house barn	no	no	negative
SJ106	zeleke girma	north shoe	kewot	Jemedere	kumdengaya	central highland	39.79	9.97	1306	open	lowland	local	yes	yes	female	8 month	120	mixed crop	sedentary	house barn	yes	no	negative
SJ107	zeleke girma	north shoe	kewot	Jemedere	kumdengaya	central highland	39.79	9.97	1306	open	lowland	local	yes	yes	female	2	120	mixed crop	sedentary	house barn	no	no	negative
SJ108	zeleke girma	north shoe	kewot	Jemedere	kumdengaya	central highland	39.79	9.97	1306	open	lowland	local	yes	yes	female	1	120	mixed crop	sedentary	house barn	yes	no	negative
SJ109	zeleke girma	north shoe	kewot	Jemedere	kumdengaya	central highland	39.79	9.97	1306	open	lowland	local	yes	yes	female	1	120	mixed crop	sedentary	house barn	yes	no	negative
SJ110	zeleke girma	north shoe	kewot	Jemedere	kumdengaya	central highland	39.79	9.97	1306	open	lowland	local	yes	yes	female	3	120	mixed crop	sedentary	house barn	no	no	negative
SJ111	zeleke girma	north shoe	kewot	Jemedere	kumdengaya	central highland	39.79	9.97	1306	open	lowland	local	yes	yes	female	4	120	mixed crop	sedentary	house barn	no	no	negative
SJ112	zeleke girma	north shoe	kewot	Jemedere	kumdengaya	central highland	39.79	9.97	1306	open	lowland	local	yes	yes	female	2	120	mixed crop	sedentary	fenced stable	no	no	negative
SJ113	zeleke girma	north shoe	kewot	Jemedere	kumdengaya	central highland	39.79	9.97	1306	open	lowland	local	yes	yes	female	4	120	mixed crop	sedentary	fenced stable	no	no	negative
SJ114	zeleke girma	north shoe	kewot	Jemedere	kumdengaya	central highland	39.79	9.97	1306	open	lowland	local	yes	yes	female	1	120	mixed crop	sedentary	fenced stable	no	no	negative
SJ115	zeleke girma	north shoe	kewot	Jemedere	kumdengaya	central highland	39.79	9.97	1306	open	lowland	local	yes	yes	female	1	120	mixed crop	sedentary	fenced stable	no	no	negative
SJ116	zeleke girma	north shoe	kewot	Jemedere	kumdengaya	central highland	39.79	9.97	1306	open	lowland	local	yes	yes	female	9 month	120	mixed crop	sedentary	fenced stable	no	no	negative
SJ117	zeleke girma	north shoe	kewot	Jemedere	kumdengaya	central highland	39.79	9.97	1306	open	lowland	local	yes	yes	female	9 month	120	mixed crop	sedentary	fenced stable	no	no	negative
SJ118	zeleke girma	north shoe	kewot	Jemedere	kumdengaya	central highland	39.79	9.97	1306	open	lowland	local	yes	yes	female	8 month	120	mixed crop	sedentary	fenced stable	no	no	negative
SJ119	zeleke girma	north shoe	kewot	Jemedere	kumdengaya	central highland	39.79	9.97	1306	open	lowland	local	yes	yes	female	4	120	mixed crop	sedentary	fenced stable	yes	no	positive
SJ120	zeleke girma	north shoe	kewot	Jemedere	kumdengaya	central highland	39.79	9.97	1306	open	lowland	local	yes	yes	female	1	120	mixed crop	sedentary	fenced stable	no	no	negative
SJ121	zeleke girma	north shoe	kewot	Jemedere	kumdengaya	central highland	39.79	9.97	1306	open	lowland	local	yes	yes	male	1	120	mixed crop	sedentary	fenced stable	no	no	negative
SJ122	zeleke girma	north shoe	kewot	Jemedere	kumdengaya	central highland	39.79	9.97	1306	open	lowland	local	yes	yes	male	1	120	mixed crop	sedentary	fenced stable	no	no	negative
SJ123	zeleke girma	north shoe	kewot	Jemedere	kumdengaya	central highland	39.79	9.97	1306	open	lowland	local	yes	yes	male	1	120	mixed crop	sedentary	fenced stable	no	no	negative
SJ124	zeleke girma	north shoe	kewot	Jemedere	kumdengaya	central highland	39.79	9.97	1306	open	lowland	local	yes	yes	male	1	120	mixed crop	sedentary	fenced stable	no	no	negative
SJ125	zeleke girma	north shoe	kewot	Jemedere	kumdengaya	central highland	39.79	9.97	1306	open	lowland	local	yes	yes	male	1	120	mixed crop	sedentary	fenced stable	no	no	negative
SJ126	zeleke girma	north shoe	kewot	Jemedere	kumdengaya	central highland	39.79	9.97	1306	open	lowland	local	yes	yes	male	1	120	mixed crop	sedentary	fenced stable	no	no	negative
SJ127	zeleke girma	north shoe	kewot	Jemedere	kumdengaya	central highland	39.79	9.97	1306	open	lowland	local	yes	yes	male	9 month	120	mixed crop	sedentary	fenced stable	no	no	negative
SJ128	zeleke girma	north shoe	kewot	Jemedere	kumdengaya	central highland	39.79	9.97	1306	open	lowland	local	yes	yes	male	9 month	120	mixed crop	sedentary	fenced stable	no	no	negative
SJ129	zeleke girma	north shoe	kewot	Jemedere	kumdengaya	central highland	39.79	9.97	1306	open	lowland	local	yes	yes	male	9 month	120	mixed crop	sedentary	fenced stable	no	no	negative
SJ130	zeleke girma	north shoe	kewot	Jemedere	kumdengaya	central highland	39.79	9.97	1306	open	lowland	local	yes	yes	male	9 month	120	mixed crop	sedentary	fenced stable	no	no	negative
SJ131	zeleke girma	north shoe	kewot	Jemedere	kumdengaya	central highland	39.79	9.97	1306	open	lowland	local	yes	yes	male	9 month	120	mixed crop	sedentary	fenced stable	no	no	negative
SJ132	zeleke girma	north shoe	kewot	Jemedere	kumdengaya	central highland	39.79	9.97	1306	open	lowland	local	yes	yes	male	9 month	120	mixed crop	sedentary	fenced stable	no	no	negative
SJ133	zeleke girma	north shoe	kewot	Jemedere	kumdengaya	central highland	39.846	10.097	1245	open	lowland	local	yes	yes	male	9 month	120	mixed crop	sedentary	fenced stable	no	no	negative
SJ134	zeleke girma	north shoe	kewot	Jemedere	kumdengaya	central highland	39.846	10.097	1245	open	lowland	local	yes	yes	male	9 month	120	mixed crop	sedentary	fenced stable	no	no	negative
SJ135	zeleke girma	north shoe	kewot	Jemedere	kumdengaya	central highland	39.846	10.097	1245	open	lowland	local	yes	yes	male	9 month	120	mixed crop	sedentary	fenced stable	no	no	negative
SJ136	zeleke girma	north shoe	kewot	Jemedere	kumdengaya	central highland	39.846	10.097	1245	open	lowland	local	yes	yes	male	8 month	120	mixed crop	sedentary	fenced stable	no	no	positive
SJ137	zeleke girma	north shoe	kewot	Jemedere	kumdengaya	central highland	39.846	10.097	1245	open	lowland	local	yes	yes	male	9 month	120	mixed crop	sedentary	fenced stable	no	no	negative
SJ138	zeleke girma	north shoe	kewot	Jemedere	kumdengaya	central highland	39.846	10.097	1245	open	lowland	local	yes	yes	male	9 month	120	mixed crop	sedentary	fenced stable	no	no	negative
SJ139	zeleke girma	north shoe	kewot	Jemedere	kumdengaya	central highland	39.846	10.097	1245	open	lowland	local	yes	yes	male	9 month	120	mixed crop	sedentary	fenced stable	no	no	negative
SJ140	zeleke girma	north shoe	kewot	Jemedere	kumdengaya	central highland	39.846	10.097	1245	open	lowland	local	yes	yes	male	9 month	120	mixed crop	sedentary	fenced stable	no	no	negative
SJ141	zeleke girma	north shoe	kewot	Jemedere	kumdengaya	central highland	39.846	10.097	1245	open	lowland	local	yes	yes	male	9 month	120	mixed crop	sedentary	fenced stable	no	no	negative
SJ142	zeleke girma	north shoe	kewot	Jemedere	kumdengaya	central highland	39.846	10.097	1245	open	lowland	local	yes	yes	male	9 month	120	mixed crop	sedentary	fenced stable	no	no	negative
SJ143	zeleke girma	north shoe	kewot	Jemedere	kumdengaya	central highland	39.846	10.097	1245	open	lowland	local	yes	yes	male	9 month	120	mixed crop	sedentary	fenced stable	no	no	negative
SJ144	zeleke girma	north shoe	kewot	Jemedere	kumdengaya	central highland	39.846	10.097	1245	open	lowland	local	yes	yes	male	9 month	120	mixed crop	sedentary	fenced stable	no	no	negative
SJ145	zeleke girma	north shoe	kewot	Jemedere	kumdengaya	central highland	39.846	10.097	1245	open	lowland	local	yes	yes	male	9 month	120	mixed crop	sedentary	fenced stable	no	no	negative
SJ146	zeleke girma	north shoe	kewot	Jemedere	kumdengaya	central highland	39.846	10.097	1245	open	lowland	local	yes	yes	male	9 month	120	mixed crop	sedentary	fenced stable	no	no	negative
E1	Berihun teshome	south gondar	ebinat	wergaja	minawikia	western high land	38.27	12.22	1978	close	midland	local	no	yes	female	1	6	mixed crop	sedentary	house barn	no	no	negative
E2	Berihun teshome	south gondar	ebinat	wergaja	minawikia	western high land	38.27	12.22	1978	close	midland	local	no	yes	female	4	6	mixed crop	sedentary	house barn	no	no	negative
E3	Berihun teshome	south gondar	ebinat	wergaja	minawikia	western high land	38.27	12.22	1978	close	midland	local	no	yes	female	9 month	6	mixed crop	sedentary	house barn	no	no	negative
E4	Manitegibo lemlem	south gondar	ebinat	wergaja	minawikia	western high land	38.27	12.22	1978	close	midland	local	no	yes	female	4	10	mixed crop	sedentary	house barn	no	no	negative
E5	Manitegibo lemlem	south gondar	ebinat	wergaja	minawikia	western high land	38.27	12.22	1978	close	midland	local	no	yes	female	9 month	10	mixed crop	sedentary	house barn	no	no	negative
E6	Manitegibo lemlem	south gondar	ebinat	wergaja	minawikia	western high land	38.27	12.22	1978	close	midland	local	no	yes	female	4	10	mixed crop	sedentary	house barn	no	no	negative
E7	Manitegibo lemlem	south gondar	ebinat	wergaja	minawikia	western high land	38.27	12.22	1978	close	midland	local	no	yes	female	4	10	mixed crop	sedentary	house barn	no	no	negative
E8	Manitegibo lemlem	south gondar	ebinat	wergaja	minawikia	western high land	38.27	12.22	1978	close	midland	local	no	yes	male	9 month	10	mixed crop	sedentary	house barn	no	no	negative
E9	Manitegibo lemlem	south gondar	ebinat	wergaja	minawikia	western high land	38.27	12.22	1978	close	midland	local	no	yes	male	9 month	10	mixed crop	sedentary	house barn	no	no	negative
E10	Manitegibo lemlem	south gondar	ebinat	wergaja	minawikia	western high land	38.27	12.22	1978	close	midland	local	no	yes	female	9 month	10	mixed crop	sedentary	house barn	no	no	negative
E11	Manitegibo lemlem	south gondar	ebinat	wergaja	minawikia	western high land	38.27	12.22	1978	close	midland	local	no	yes	female	4	10	mixed crop	sedentary	house barn	no	no	negative
E12	Manitegibo lemlem	south gondar	ebinat	wergaja	minawikia	western high land	38.27	12.22	1978	close	midland	local	no	yes	female	4	10	mixed crop	sedentary	house barn	no	no	negative
E13	ashumer mwlkie	south gondar	ebinat	wergaja	minawikia	western high land	38.27	12.22	1978	close	midland	local	no	yes	female	4	8	mixed crop	sedentary	house barn	no	no	negative
E14	ashumer mwlkie	south gondar	ebinat	wergaja	minawikia	western high land	38.27	12.22	1978	close	midland	local	no	yes	female	3	8	mixed crop	sedentary	house barn	no	no	negative
E15	ashumer mwlkie	south gondar	ebinat	wergaja	minawikia	western high land	38.27	12.22	1978	close	midland	local	no	yes	female	9 month	8	mixed crop	sedentary	house barn	no	no	negative
E16	ashumer mwlkie	south gondar	ebinat	wergaja	minawikia	western high land	38.27	12.22	1978	close	midland	local	no	yes	female	9 month	8	mixed crop	sedentary	house barn	no	no	negative
E17	ashumer mwlkie	south gondar	ebinat	wergaja	minawikia	western high land	38.27	12.22	1978	close	midland	local	no	yes	male	9 month	8	mixed crop	sedentary	house barn	no	no	negative
E19	engidaw mehari	south gondar	ebinat	wergaja	minawikia	western high land	38.27	12.22	1978	open	midland	local	yes	yes	female	4	7	mixed crop	sedentary	house barn	no	no	negative
E20	engidaw mehari	south gondar	ebinat	wergaja	minawikia	western high land	38.27	12.22	1978	open	midland	local	yes	yes	female	2	7	mixed crop	sedentary	house barn	no	no	negative
E21	asefa ferede	south gondar	ebinat	wergaja	minawikia	western high land	38.27	12.22	1978	open	midland	local	yes	yes	female	4	10	mixed crop	sedentary	house barn	no	yes	negative
E22	asefa ferede	south gondar	ebinat	wergaja	minawikia	western high land	38.27	12.22	1978	open	midland	local	yes	yes	female	3	10	mixed crop	sedentary	house barn	no	yes	negative
E23	asefa ferede	south gondar	ebinat	wergaja	minawikia	western high land	38.27	12.22	1978	open	midland	local	yes	yes	female	9 month	10	mixed crop	sedentary	house barn	no	yes	negative
E24	asefa ferede	south gondar	ebinat	wergaja	minawikia	western high land	38.27	12.22	1978	open	midland	local	yes	yes	female	2	10	mixed crop	sedentary	house barn	no	yes	negative
E25	asefa ferede	south gondar	ebinat	wergaja	minawikia	western high land	38.27	12.22	1978	open	midland	local	yes	yes	female	1.5	10	mixed crop	sedentary	house barn	yes	yes	positive
E26	asefa ferede	south gondar	ebinat	wergaja	minawikia	western high land	38.27	12.22	1978	open	midland	local	yes	yes	female	2	10	mixed crop	sedentary	house barn	no	yes	negative
E27	asefa ferede	south gondar	ebinat	wergaja	minawikia	western high land	38.27	12.22	1978	open	midland	local	yes	yes	male	3	10	mixed crop	sedentary	house barn	no	yes	negative
E28	asefa ferede	south gondar	ebinat	wergaja	minawikia	western high land	38.27	12.22	1978	open	midland	local	yes	yes	female	9 month	10	mixed crop	sedentary	house barn	no	yes	negative
E29	engidaw mehari	south gondar	ebinat	wergaja	minawikia	western high land	38.27	12.22	1978	open	midland	local	yes	yes	female	9 month	7	mixed crop	sedentary	house barn	no	no	negative
E30	engidaw mehari	south gondar	ebinat	wergaja	minawikia	western high land	38.27	12.22	1978	open	midland	local	yes	yes	male	9 month	7	mixed crop	sedentary	house barn	no	no	negative
E31	engidaw mehari	south gondar	ebinat	wergaja	minawikia	western high land	38.27	12.22	1978	open	midland	local	yes	yes	male	9 month	7	mixed crop	sedentary	house barn	no	no	negative
E32	abebaw ayele	south gondar	ebinat	wergaja	minawikia	western high land	38.27	12.22	1978	open	midland	local	yes	yes	male	4	20	mixed crop	sedentary	house barn	no	yes	positive
E33	abebaw ayele	south gondar	ebinat	wergaja	minawikia	western high land	38.27	12.22	1978	open	midland	local	yes	yes	female	8 month	20	mixed crop	sedentary	house barn	no	yes	negative
E34	abebaw ayele	south gondar	ebinat	wergaja	minawikia	western high land	38.27	12.22	1978	open	midland	local	yes	yes	female	3	20	mixed crop	sedentary	house barn	no	yes	negative
E35	abebaw ayele	south gondar	ebinat	wergaja	minawikia	western high land	38.27	12.22	1978	open	midland	local	yes	yes	female	8 month	20	mixed crop	sedentary	house barn	no	yes	negative
E36	abebaw ayele	south gondar	ebinat	wergaja	minawikia	western high land	38.27	12.22	1978	open	midland	local	yes	yes	female	3	20	mixed crop	sedentary	house barn	no	yes	negative
E37	abebaw ayele	south gondar	ebinat	wergaja	minawikia	western high land	38.27	12.22	1978	open	midland	local	yes	yes	female	3	20	mixed crop	sedentary	house barn	no	yes	negative
E38	abebaw ayele	south gondar	ebinat	wergaja	siriba	western high land	38.27	12.22	1978	open	midland	local	yes	yes	female	4	20	mixed crop	sedentary	house barn	no	yes	negative
E39	abebaw ayele	south gondar	ebinat	wergaja	siriba	western high land	38.27	12.22	1978	open	midland	local	yes	yes	male	8 month	20	mixed crop	sedentary	house barn	no	yes	negative
E40	abebaw ayele	south gondar	ebinat	wergaja	siriba	western high land	38.27	12.22	1978	open	midland	local	yes	yes	female	8 month	20	mixed crop	sedentary	house barn	no	yes	negative
E41	abebaw ayele	south gondar	ebinat	wergaja	siriba	western high land	38.27	12.22	1978	open	midland	local	yes	yes	female	8 month	20	mixed crop	sedentary	house barn	no	yes	negative
E42	abebaw ayele	south gondar	ebinat	wergaja	siriba	western high land	38.27	12.22	1978	open	midland	local	yes	yes	female	1	20	mixed crop	sedentary	house barn	no	yes	negative
E43	abebaw ayele	south gondar	ebinat	wergaja	siriba	western high land	38.27	12.22	1978	open	midland	local	yes	yes	male	2	20	mixed crop	sedentary	house barn	no	yes	negative
E44	abebaw ayele	south gondar	ebinat	wergaja	siriba	western high land	38.27	12.22	1978	open	midland	local	yes	yes	female	8 month	20	mixed crop	sedentary	house barn	no	yes	negative
E45	abebaw ayele	south gondar	ebinat	wergaja	siriba	western high land	38.27	12.22	1978	open	midland	local	yes	yes	female	3	20	mixed crop	sedentary	house barn	no	yes	negative
E46	abebaw ayele	south gondar	ebinat	wergaja	siriba	western high land	38.27	12.22	1978	open	midland	local	yes	yes	female	4	20	mixed crop	sedentary	house barn	no	yes	negative
E47	abebaw ayele	south gondar	ebinat	wergaja	siriba	western high land	38.27	12.22	1978	open	midland	local	yes	yes	female	3	20	mixed crop	sedentary	house barn	no	yes	negative
E48	abebaw ayele	south gondar	ebinat	wergaja	siriba	western high land	38.27	12.22	1978	open	midland	local	yes	yes	female	8 month	20	mixed crop	sedentary	house barn	yes	yes	negative
E49	abebaw ayele	south gondar	ebinat	wergaja	siriba	western high land	38.27	12.22	1978	open	midland	local	yes	yes	female	3	20	mixed crop	sedentary	house barn	no	yes	negative
E50	derbabaw goshe	south gondar	ebinat	wergaja	siriba	western high land	38.27	12.22	1978	open	midland	local	yes	yes	female	4	5	mixed crop	sedentary	house barn	no	yes	negative
E51	derbabaw goshe	south gondar	ebinat	wergaja	siriba	western high land	38.27	12.22	1978	open	midland	local	yes	yes	female	3	5	mixed crop	sedentary	house barn	no	yes	negative
E53	derbabaw goshe	south gondar	ebinat	wergaja	siriba	western high land	38.27	12.22	1978	open	midland	local	yes	yes	female	8 month	5	mixed crop	sedentary	house barn	no	yes	negative
E54	kefe tesfaw	south gondar	ebinat	wergaja	siriba	western high land	38.27	12.22	1978	open	midland	local	yes	yes	female	1	8	mixed crop	sedentary	house barn	no	no	negative
E55	kefe tesfaw	south gondar	ebinat	wergaja	siriba	western high land	38.27	12.22	1978	open	midland	local	yes	yes	female	3	8	mixed crop	sedentary	house barn	no	no	negative
E56	kefe tesfaw	south gondar	ebinat	wergaja	siriba	western high land	38.27	12.22	1978	open	midland	local	yes	yes	male	8 month	8	mixed crop	sedentary	house barn	no	no	negative
E57	kefe tesfaw	south gondar	ebinat	wergaja	siriba	western high land	38.27	12.22	1978	open	midland	local	yes	yes	male	3	8	mixed crop	sedentary	house barn	no	no	negative
E58	kefe tesfaw	south gondar	ebinat	wergaja	siriba	western high land	38.27	12.22	1978	open	midland	local	yes	yes	female	8 month	8	mixed crop	sedentary	house barn	no	no	negative
E59	kefe tesfaw	south gondar	ebinat	wergaja	siriba	western high land	38.27	12.22	1978	open	midland	local	yes	yes	female	2	8	mixed crop	sedentary	house barn	no	no	negative
E60	kefe tesfaw	south gondar	ebinat	wergaja	siriba	western high land	38.27	12.22	1978	open	midland	local	yes	yes	male	1	8	mixed crop	sedentary	house barn	no	no	negative
E61	sisay aragie	south gondar	ebinat	wergaja	siriba	western high land	38.27	12.22	1978	open	midland	local	yes	yes	female	2	5	mixed crop	sedentary	house barn	no	no	negative
E62	sisay aragie	south gondar	ebinat	wergaja	siriba	western high land	38.27	12.22	1978	open	midland	local	yes	yes	female	2	5	mixed crop	sedentary	house barn	no	no	negative
E63	sisay aragie	south gondar	ebinat	wergaja	siriba	western high land	38.27	12.22	1978	open	midland	local	yes	yes	female	8 month	5	mixed crop	sedentary	house barn	no	no	negative
E64	birku yirga	south gondar	ebinat	wergaja	siriba	western high land	38.27	12.22	1978	open	midland	local	yes	yes	female	2	4	mixed crop	sedentary	fenced stable	no	no	negative
E65	birku yirga	south gondar	ebinat	wergaja	siriba	western high land	38.27	12.22	1978	open	midland	local	yes	yes	female	1	4	mixed crop	sedentary	fenced stable	no	no	negative
E66	birku yirga	south gondar	ebinat	wergaja	mawi	western high land	38.289	12.374	1800	open	midland	local	yes	yes	female	8 month	4	mixed crop	sedentary	fenced stable	no	no	negative
E67	tesfa alemu	south gondar	ebinat	wergaja	mawi	western high land	38.289	12.374	1800	open	midland	local	yes	yes	female	4 and half	4	mixed crop	sedentary	fenced stable	yes	no	positive
E68	tesfa alemu	south gondar	ebinat	wergaja	mawi	western high land	38.289	12.374	1800	open	midland	local	yes	yes	female	8 month	4	mixed crop	sedentary	fenced stable	no	yes	negative
E69	kasaye mengistie	south gondar	ebinat	wergaja	mawi	western high land	38.289	12.374	1800	open	midland	local	yes	yes	female	2	9	mixed crop	sedentary	fenced stable	no	yes	negative
E70	kasaye mengistie	south gondar	ebinat	wergaja	mawi	western high land	38.289	12.374	1800	open	midland	local	yes	yes	male	2	9	mixed crop	sedentary	fenced stable	no	yes	negative
E71	kasaye mengistie	south gondar	ebinat	wergaja	mawi	western high land	38.289	12.374	1800	open	midland	local	yes	yes	female	3	9	mixed crop	sedentary	fenced stable	no	yes	negative
E72	kasaye mengistie	south gondar	ebinat	wergaja	mawi	western high land	38.289	12.374	1800	open	midland	local	yes	yes	male	9 month	9	mixed crop	sedentary	fenced stable	no	yes	negative
E73	kasaye mengistie	south gondar	ebinat	wergaja	mawi	western high land	38.289	12.374	1800	open	midland	local	yes	yes	male	9 month	9	mixed crop	sedentary	fenced stable	yes	yes	negative
E74	lakew agegnew	south gondar	ebinat	wergaja	mawi	western high land	38.289	12.374	1800	open	midland	local	yes	yes	female	4	4	mixed crop	sedentary	fenced stable	yes	yes	positive
E75	lakew agegnew	south gondar	ebinat	wergaja	mawi	western high land	38.289	12.374	1800	open	midland	local	yes	yes	female	9 month	4	mixed crop	sedentary	fenced stable	no	yes	negative
E76	lakew agegnew	south gondar	ebinat	wergaja	mawi	western high land	38.289	12.374	1800	open	midland	local	yes	yes	female	3	4	mixed crop	sedentary	fenced stable	no	yes	negative
E77	atalo shumie	south gondar	ebinat	wergaja	mawi	western high land	38.289	12.374	1800	open	midland	local	yes	yes	female	2	5	mixed crop	sedentary	house barn	no	no	negative
E78	atalo shumie	south gondar	ebinat	wergaja	mawi	western high land	38.289	12.374	1800	open	midland	local	yes	yes	female	9 month	5	mixed crop	sedentary	house barn	no	no	negative
E79	atalo shumie	south gondar	ebinat	wergaja	mawi	western high land	38.289	12.374	1800	open	midland	local	yes	yes	female	1	5	mixed crop	sedentary	house barn	no	no	negative
E80	atalo shumie	south gondar	ebinat	wergaja	mawi	western high land	38.289	12.374	1800	open	midland	local	yes	yes	female	9 month	5	mixed crop	sedentary	house barn	no	no	negative
E81	atalo shumie	south gondar	ebinat	wergaja	mawi	western high land	38.289	12.374	1800	open	midland	local	yes	yes	female	9 month	5	mixed crop	sedentary	house barn	no	no	negative
E82	fereje geremew	south gondar	ebinat	wergaja	mawi	western high land	38.289	12.374	1800	open	midland	local	yes	yes	female	3	9	mixed crop	sedentary	fenced stable	no	yes	positive
E84	fereje geremew	south gondar	ebinat	wergaja	mawi	western high land	38.289	12.374	1800	open	midland	local	yes	yes	female	3	9	mixed crop	sedentary	fenced stable	no	yes	negative
E85	fereje geremew	south gondar	ebinat	wergaja	mawi	western high land	38.289	12.374	1800	open	midland	local	yes	yes	female	2	9	mixed crop	sedentary	fenced stable	yes	yes	positive
E86	fereje geremew	south gondar	ebinat	wergaja	mawi	western high land	38.289	12.374	1800	open	midland	local	yes	yes	female	2	9	mixed crop	sedentary	fenced stable	no	yes	negative
E87	fereje geremew	south gondar	ebinat	wergaja	mawi	western high land	38.289	12.374	1800	open	midland	local	yes	yes	male	9 month	9	mixed crop	sedentary	fenced stable	no	yes	negative
E88	fereje geremew	south gondar	ebinat	wergaja	mawi	western high land	38.289	12.374	1800	open	midland	local	yes	yes	male	9 month	9	mixed crop	sedentary	fenced stable	no	yes	negative
E89	fereje geremew	south gondar	ebinat	wergaja	mawi	western high land	38.289	12.374	1800	open	midland	local	yes	yes	male	9 month	9	mixed crop	sedentary	fenced stable	no	yes	negative
E90	fereje geremew	south gondar	ebinat	wergaja	mawi	western high land	38.289	12.374	1800	open	midland	local	yes	yes	male	9 month	9	mixed crop	sedentary	fenced stable	no	yes	negative
E91	gebrie geremew	south gondar	ebinat	wergaja	mawi	western high land	38.289	12.374	1800	closed	midland	local	no	yes	female	1	9	mixed crop	sedentary	house barn	no	no	negative
E92	gebrie geremew	south gondar	ebinat	wergaja	mawi	western high land	38.289	12.374	1800	closed	midland	local	no	yes	male	9 month	9	mixed crop	sedentary	house barn	no	no	negative
E93	gebrie geremew	south gondar	ebinat	wergaja	mawi	western high land	38.289	12.374	1800	closed	midland	local	no	yes	female	3	9	mixed crop	sedentary	house barn	no	no	negative
E95	gebrie geremew	south gondar	ebinat	wergaja	mawi	western high land	38.289	12.374	1800	closed	midland	local	no	yes	female	8 month	9	mixed crop	sedentary	house barn	no	no	negative
E97	gebrie geremew	south gondar	ebinat	wergaja	mawi	western high land	38.289	12.374	1800	closed	midland	local	no	yes	female	8 month	9	mixed crop	sedentary	house barn	no	no	negative
E98	gebrie geremew	south gondar	ebinat	wergaja	mawi	western high land	38.289	12.374	1800	closed	midland	local	no	yes	female	8 month	9	mixed crop	sedentary	house barn	no	no	negative
E99	abebe miret	south gondar	ebinat	wergaja	mawi	western high land	38.289	12.374	1800	closed	midland	local	no	yes	female	2	1	mixed crop	sedentary	house barn	no	no	negative
E100	gedefaw temene	south gondar	ebinat	wergaja	mawi	western high land	38.289	12.374	1800	closed	midland	local	no	yes	male	8 month	2	mixed crop	sedentary	house barn	no	no	negative
E102	eniyew tsehay	south gondar	ebinat	wergaja	mawi	western high land	38.289	12.374	1800	closed	midland	local	no	yes	male	9 month	5	mixed crop	sedentary	house barn	no	yes	negative
E103	eniyew tsehay	south gondar	ebinat	wergaja	mawi	western high land	38.289	12.374	1800	closed	midland	local	no	yes	female	8 month	5	mixed crop	sedentary	house barn	no	yes	negative
E104	eniyew tsehay	south gondar	ebinat	wergaja	mawi	western high land	38.289	12.374	1800	closed	midland	local	no	yes	female	8 month	5	mixed crop	sedentary	house barn	no	yes	negative
E105	eniyew tsehay	south gondar	ebinat	wergaja	mawi	western high land	38.289	12.374	1800	closed	midland	local	no	yes	female	8 month	5	mixed crop	sedentary	house barn	no	yes	negative
E106	eniyew tsehay	south gondar	ebinat	amistiya	sada	western high land	38.289	12.374	1800	closed	midland	local	no	yes	female	4 and half	5	mixed crop	sedentary	house barn	no	yes	negative
E107	birara tegegne	south gondar	ebinat	amistiya	sada	western high land	38.289	12.374	1800	closed	midland	local	no	yes	female	3	14	mixed crop	sedentary	house barn	no	yes	negative
E108	birara tegegne	south gondar	ebinat	amistiya	sada	western high land	38.289	12.374	1800	closed	midland	local	no	yes	male	9 month	14	mixed crop	sedentary	house barn	no	yes	negative
E110	bimrew ayalew	south gondar	ebinat	amistiya	sada	western high land	38.289	12.374	1800	closed	midland	local	no	yes	female	4	14	mixed crop	sedentary	house barn	no	no	negative
E111	bimrew ayalew	south gondar	ebinat	amistiya	sada	western high land	38.289	12.374	1800	closed	midland	local	no	yes	male	9 month	14	mixed crop	sedentary	house barn	yes	no	negative
E112	bimrew ayalew	south gondar	ebinat	amistiya	sada	western high land	38.289	12.374	1800	closed	midland	local	no	yes	female	9 month	14	mixed crop	sedentary	house barn	yes	no	negative
E113	gedefaw abay	south gondar	ebinat	amistiya	sada	western high land	38.289	12.374	1800	closed	midland	local	no	yes	female	4	21	mixed crop	sedentary	house barn	no	no	negative
E114	gedefaw abay	south gondar	ebinat	amistiya	sada	western high land	38.289	12.374	1800	closed	midland	local	no	yes	male	9 month	21	mixed crop	sedentary	house barn	no	no	negative
E115	gedefaw abay	south gondar	ebinat	amistiya	sada	western high land	38.289	12.374	1800	closed	midland	local	no	yes	female	1	21	mixed crop	sedentary	house barn	no	no	negative
E116	gedefaw abay	south gondar	ebinat	amistiya	sada	western high land	38.289	12.374	1800	closed	midland	local	no	yes	female	9 month	21	mixed crop	sedentary	house barn	no	no	negative
E117	gedefaw abay	south gondar	ebinat	amistiya	sada	western high land	38.289	12.374	1800	closed	midland	local	no	yes	female	3	21	mixed crop	sedentary	house barn	no	no	negative
E118	melashu weretaw	south gondar	ebinat	amistiya	sada	western high land	38.289	12.374	1800	closed	midland	local	no	yes	female	4	7	mixed crop	sedentary	house barn	no	yes	negative
E119	melashu weretaw	south gondar	ebinat	amistiya	sada	western high land	38.289	12.374	1800	closed	midland	local	no	yes	female	2	7	mixed crop	sedentary	house barn	no	yes	negative
E120	melashu weretaw	south gondar	ebinat	amistiya	sada	western high land	38.289	12.374	1800	closed	midland	local	no	yes	female	1	7	mixed crop	sedentary	house barn	no	yes	negative
E121	nigatu mebrat	south gondar	ebinat	amistiya	sada	western high land	38.289	12.374	1800	open	midland	local	yes	yes	female	3	14	mixed crop	sedentary	house barn	no	yes	negative
E122	nigatu mebrat	south gondar	ebinat	amistiya	sada	western high land	38.289	12.374	1800	open	midland	local	yes	yes	male	3	14	mixed crop	sedentary	house barn	no	yes	negative
E123	nigatu mebrat	south gondar	ebinat	amistiya	sada	western high land	38.289	12.374	1800	open	midland	local	yes	yes	male	9 month	14	mixed crop	sedentary	house barn	no	yes	negative
E124	nigatu mebrat	south gondar	ebinat	amistiya	sada	western high land	38.289	12.374	1800	open	midland	local	yes	yes	female	4	14	mixed crop	sedentary	house barn	no	yes	negative
E125	nigatu mebrat	south gondar	ebinat	amistiya	sada	western high land	38.289	12.374	1800	open	midland	local	yes	yes	female	9 month	14	mixed crop	sedentary	house barn	no	yes	negative
E126	nigatu mebrat	south gondar	ebinat	amistiya	sada	western high land	38.289	12.374	1800	open	midland	local	yes	yes	female	3	14	mixed crop	sedentary	house barn	no	yes	negative
E127	nigatu mebrat	south gondar	ebinat	amistiya	sada	western high land	38.289	12.374	1800	open	midland	local	yes	yes	female	9 month	14	mixed crop	sedentary	house barn	no	yes	negative
E128	nigatu mebrat	south gondar	ebinat	amistiya	sada	western high land	38.289	12.374	1800	open	midland	local	yes	yes	female	3	14	mixed crop	sedentary	house barn	no	yes	negative
E129	nigatu mebrat	south gondar	ebinat	amistiya	sada	western high land	38.289	12.374	1800	open	midland	local	yes	yes	female	9 month	14	mixed crop	sedentary	house barn	no	yes	negative
E130	nigatu mebrat	south gondar	ebinat	amistiya	sada	western high land	38.289	12.374	1800	open	midland	local	yes	yes	female	4	14	mixed crop	sedentary	house barn	no	yes	negative
E131	tilahun derbew	south gondar	ebinat	amistiya	sada	western high land	38.289	12.374	1800	open	midland	local	yes	yes	female	1	17	mixed crop	sedentary	fenced stable	no	yes	negative
E132	tilahun derbew	south gondar	ebinat	amistiya	sada	western high land	38.289	12.374	1800	open	midland	local	yes	yes	male	1	17	mixed crop	sedentary	fenced stable	no	yes	negative
E133	tilahun derbew	south gondar	ebinat	amistiya	sada	western high land	38.289	12.374	1800	open	midland	local	yes	yes	female	4	17	mixed crop	sedentary	fenced stable	no	yes	negative
E134	tilahun derbew	south gondar	ebinat	amistiya	sada	western high land	38.289	12.374	1800	open	midland	local	yes	yes	female	4	17	mixed crop	sedentary	fenced stable	no	yes	negative
E135	tilahun derbew	south gondar	ebinat	amistiya	sada	western high land	38.289	12.374	1800	open	midland	local	yes	yes	female	4	17	mixed crop	sedentary	fenced stable	no	yes	negative
E136	tilahun derbew	south gondar	ebinat	amistiya	sada	western high land	38.289	12.374	1800	open	midland	local	yes	yes	male	3	17	mixed crop	sedentary	fenced stable	no	yes	negative
E137	tilahun derbew	south gondar	ebinat	amistiya	sada	western high land	38.289	12.374	1800	open	midland	local	yes	yes	female	4	17	mixed crop	sedentary	fenced stable	no	yes	positive
E138	tilahun derbew	south gondar	ebinat	amistiya	sada	western high land	38.289	12.374	1800	open	midland	local	yes	yes	male	4	17	mixed crop	sedentary	fenced stable	no	yes	negative
E139	tilahun derbew	south gondar	ebinat	amistiya	sada	western high land	38.289	12.374	1800	open	midland	local	yes	yes	female	4	17	mixed crop	sedentary	fenced stable	no	yes	negative
E140	tilahun derbew	south gondar	ebinat	amistiya	sada	western high land	38.289	12.374	1800	open	midland	local	yes	yes	female	3	17	mixed crop	sedentary	fenced stable	no	yes	negative
E141	tilahun derbew	south gondar	ebinat	amistiya	sada	western high land	38.289	12.374	1800	open	midland	local	yes	yes	male	9 month	17	mixed crop	sedentary	fenced stable	no	yes	negative
E145	tilahun derbew	south gondar	ebinat	amistiya	sada	western high land	38.289	12.374	1800	open	midland	local	yes	yes	female	4	17	mixed crop	sedentary	fenced stable	no	yes	negative
E146	tilahun derbew	south gondar	ebinat	amistiya	sada	western high land	38.289	12.374	1800	open	midland	local	yes	yes	female	5	17	mixed crop	sedentary	fenced stable	no	yes	negative
E147	tilahun derbew	south gondar	ebinat	amistiya	sada	western high land	38.289	12.374	1800	open	midland	local	yes	yes	female	5	17	mixed crop	sedentary	fenced stable	no	yes	negative
E148	tilahun derbew	south gondar	ebinat	amistiya	sada	western high land	38.289	12.374	1800	open	midland	local	yes	yes	male	9 month	17	mixed crop	sedentary	fenced stable	no	yes	negative
E149	tilahun derbew	south gondar	ebinat	amistiya	sada	western high land	38.289	12.374	1800	open	midland	local	yes	yes	male	5	17	mixed crop	sedentary	fenced stable	no	yes	negative
E150	dejen alemu	south gondar	ebinat	amistiya	sada	western high land	38.289	12.374	1800	open	midland	local	yes	yes	female	5	16	mixed crop	sedentary	house barn	no	yes	negative
E151	dejen alemu	south gondar	ebinat	amistiya	sada	western high land	38.289	12.374	1800	open	midland	local	yes	yes	female	4	16	mixed crop	sedentary	house barn	no	yes	negative
E152	dejen alemu	south gondar	ebinat	amistiya	sada	western high land	38.289	12.374	1800	open	midland	local	yes	yes	male	2	16	mixed crop	sedentary	house barn	no	yes	negative
E153	dejen alemu	south gondar	ebinat	amistiya	sada	western high land	38.289	12.374	1800	open	midland	local	yes	yes	female	3	16	mixed crop	sedentary	house barn	no	yes	negative
E154	dejen alemu	south gondar	ebinat	amistiya	sada	western high land	38.289	12.374	1800	open	midland	local	yes	yes	female	4	16	mixed crop	sedentary	house barn	no	yes	negative
E155	dejen alemu	south gondar	ebinat	amistiya	sada	western high land	38.289	12.374	1800	open	midland	local	yes	yes	male	5	16	mixed crop	sedentary	house barn	no	yes	negative
E157	dejen alemu	south gondar	ebinat	amistiya	sada	western high land	38.249	12.128	1859	open	midland	local	yes	yes	female	9 month	16	mixed crop	sedentary	house barn	no	yes	negative
E158	dejen alemu	south gondar	ebinat	amistiya	ayami	western high land	38.249	12.128	1859	open	midland	local	yes	yes	male	4	16	mixed crop	sedentary	house barn	no	yes	negative
E159	dejen alemu	south gondar	ebinat	amistiya	ayami	western high land	38.249	12.128	1859	open	midland	local	yes	yes	female	9 month	16	mixed crop	sedentary	house barn	no	yes	negative
E160	dejen alemu	south gondar	ebinat	amistiya	ayami	western high land	38.249	12.128	1859	open	midland	local	yes	yes	female	9 month	16	mixed crop	sedentary	house barn	no	yes	negative
E161	esuyalew eshete	south gondar	ebinat	amistiya	ayami	western high land	38.249	12.128	1859	open	midland	local	yes	yes	female	3	10	mixed crop	sedentary	house barn	no	no	negative
E162	esuyalew eshete	south gondar	ebinat	amistiya	ayami	western high land	38.249	12.128	1859	open	midland	local	yes	yes	male	9 month	10	mixed crop	sedentary	house barn	no	no	negative
E168	nigatu alemnew	south gondar	ebinat	amistiya	ayami	western high land	38.249	12.128	1859	open	midland	local	yes	yes	male	4	10	mixed crop	sedentary	house barn	no	yes	negative
E169	nigatu alemnew	south gondar	ebinat	amistiya	ayami	western high land	38.249	12.128	1859	open	midland	local	yes	yes	male	3	10	mixed crop	sedentary	house barn	no	yes	negative
E170	nigatu alemnew	south gondar	ebinat	amistiya	ayami	western high land	38.249	12.128	1859	open	midland	local	yes	yes	male	4	10	mixed crop	sedentary	house barn	no	yes	negative
E171	nigatu alemnew	south gondar	ebinat	amistiya	marara	western high land	38.249	12.128	1859	open	midland	local	yes	yes	female	5	10	mixed crop	sedentary	house barn	no	yes	negative
E172	nigatu alemnew	south gondar	ebinat	amistiya	marara	western high land	38.249	12.128	1859	open	midland	local	yes	yes	female	4	10	mixed crop	sedentary	house barn	no	yes	negative
E173	nigatu alemnew	south gondar	ebinat	amistiya	marara	western high land	38.249	12.128	1859	open	midland	local	yes	yes	female	3	10	mixed crop	sedentary	house barn	no	yes	negative
E174	nigatu alemnew	south gondar	ebinat	amistiya	marara	western high land	38.249	12.128	1859	open	midland	local	yes	yes	female	5	10	mixed crop	sedentary	house barn	no	yes	negative
E175	nigatu alemnew	south gondar	ebinat	amistiya	marara	western high land	38.249	12.128	1859	open	midland	local	yes	yes	female	4	10	mixed crop	sedentary	house barn	no	yes	negative
E176	nigatu alemnew	south gondar	ebinat	amistiya	marara	western high land	38.249	12.128	1859	open	midland	local	yes	yes	female	3	10	mixed crop	sedentary	house barn	no	yes	negative
w1	nigusie	west gojam	wemberima	sifina	lemach	central highland	36.52	10.81	2023	open	midland	local	yes	yes	male	1	32	mixed crop	sedentary	house barn	no	no	negative
w2	nigusie	west gojam	wemberima	sifina	lemach	central highland	36.52	10.81	2023	open	midland	local	yes	yes	male	2	32	mixed crop	sedentary	house barn	no	no	negative
w4	nigusie	west gojam	wemberima	sifina	lemach	central highland	36.52	10.81	2023	open	midland	local	yes	yes	male	3	32	mixed crop	sedentary	house barn	no	no	negative
w5	nigusie	west gojam	wemberima	sifina	lemach	central highland	36.52	10.81	2023	open	midland	local	yes	yes	male	2	32	mixed crop	sedentary	house barn	no	no	negative
w6	nigusie	west gojam	wemberima	sifina	lemach	central highland	36.52	10.81	2023	open	midland	local	yes	yes	male	9 month	32	mixed crop	sedentary	house barn	no	no	negative
w7	nigusie	west gojam	wemberima	sifina	lemach	central highland	36.52	10.81	2023	open	midland	local	yes	yes	male	9 month	32	mixed crop	sedentary	house barn	no	no	negative
w8	nigusie	west gojam	wemberima	sifina	lemach	central highland	36.52	10.81	2023	open	midland	local	yes	yes	male	9 month	32	mixed crop	sedentary	house barn	no	no	negative
w10	nigusie	west gojam	wemberima	sifina	lemach	central highland	36.52	10.81	2023	open	midland	local	yes	yes	female	9 month	32	mixed crop	sedentary	house barn	no	no	negative
w11	nigusie	west gojam	wemberima	sifina	lemach	central highland	36.52	10.81	2023	open	midland	local	yes	yes	female	9 month	32	mixed crop	sedentary	house barn	no	no	negative
w12	nigusie	west gojam	wemberima	sifina	lemach	central highland	36.52	10.81	2023	open	midland	local	yes	yes	male	8 month	32	mixed crop	sedentary	house barn	no	no	negative
w13	nigusie	west gojam	wemberima	sifina	lemach	central highland	36.52	10.81	2023	open	midland	local	yes	yes	female	8 month	32	mixed crop	sedentary	house barn	no	no	negative
w14	nigusie	west gojam	wemberima	sifina	lemach	central highland	36.52	10.81	2023	open	midland	local	yes	yes	female	8 month	32	mixed crop	sedentary	house barn	yes	no	negative
w15	nigusie	west gojam	wemberima	sifina	lemach	central highland	36.52	10.81	2023	open	midland	local	yes	yes	female	8 month	32	mixed crop	sedentary	house barn	no	no	negative
w16	nigusie	west gojam	wemberima	sifina	lemach	central highland	36.52	10.81	2023	open	midland	local	yes	yes	female	8 month	32	mixed crop	sedentary	house barn	no	no	negative
w17	nigusie	west gojam	wemberima	sifina	lemach	central highland	36.52	10.81	2023	open	midland	local	yes	yes	female	3	32	mixed crop	sedentary	house barn	no	no	negative
w18	nigusie	west gojam	wemberima	sifina	lemach	central highland	36.52	10.81	2023	open	midland	local	yes	yes	female	4	32	mixed crop	sedentary	house barn	no	no	negative
w19	nigusie	west gojam	wemberima	sifina	lemach	central highland	36.52	10.81	2023	open	midland	local	yes	yes	female	4	32	mixed crop	sedentary	house barn	no	no	negative
w20	nigusie	west gojam	wemberima	sifina	lemach	central highland	36.52	10.81	2023	open	midland	local	yes	yes	female	4	32	mixed crop	sedentary	house barn	no	no	negative
w21	nigusie	west gojam	wemberima	sifina	lemach	central highland	36.52	10.81	2023	open	midland	local	yes	yes	female	4	32	mixed crop	sedentary	house barn	no	no	negative
w22	nigusie	west gojam	wemberima	sifina	lemach	central highland	36.52	10.81	2023	open	midland	local	yes	yes	female	4	32	mixed crop	sedentary	house barn	no	no	negative
w23	nigusie	west gojam	wemberima	sifina	lemach	central highland	36.52	10.81	2023	open	midland	local	yes	yes	female	8 month	32	mixed crop	sedentary	house barn	no	no	negative
w25	nigusie	west gojam	wemberima	sifina	lemach	central highland	36.52	10.81	2023	open	midland	local	yes	yes	male	8 month	32	mixed crop	sedentary	house barn	no	no	negative
w26	nigusie	west gojam	wemberima	sifina	lemach	central highland	36.52	10.81	2023	open	midland	local	yes	yes	female	8 month	32	mixed crop	sedentary	house barn	no	no	negative
w27	nigusie	west gojam	wemberima	sifina	lemach	central highland	36.52	10.81	2023	open	midland	local	yes	yes	female	8 month	32	mixed crop	sedentary	house barn	no	no	negative
w28	nigusie	west gojam	wemberima	sifina	lemach	central highland	36.52	10.81	2023	open	midland	local	yes	yes	female	8 month	32	mixed crop	sedentary	house barn	no	no	negative
w29	nigusie	west gojam	wemberima	sifina	lemach	central highland	36.52	10.81	2023	open	midland	local	yes	yes	female	3	32	mixed crop	sedentary	house barn	no	no	negative
w31	nigusie	west gojam	wemberima	sifina	lemach	central highland	36.52	10.81	2023	open	midland	local	yes	yes	female	4	32	mixed crop	sedentary	house barn	yes	no	negative
w32	demelash	west gojam	wemberima	sifina	lemach	central highland	36.52	10.81	2023	closed	midland	local	no	yes	female	3	32	mixed crop	sedentary	house barn	no	no	negative
w33	demelash	west gojam	wemberima	sifina	lemach	central highland	36.52	10.81	2023	closed	midland	local	no	yes	female	5	32	mixed crop	sedentary	house barn	no	no	negative
w34	demelash	west gojam	wemberima	sifina	lemach	central highland	36.52	10.81	2023	closed	midland	local	no	yes	female	3	32	mixed crop	sedentary	house barn	no	no	negative
w35	demelash	west gojam	wemberima	sifina	lemach	central highland	36.52	10.81	2023	closed	midland	local	no	yes	female	8 month	32	mixed crop	sedentary	house barn	no	no	negative
w36	demelash	west gojam	wemberima	sifina	lemach	central highland	36.52	10.81	2023	closed	midland	local	no	yes	female	8 month	32	mixed crop	sedentary	house barn	no	no	negative
w37	demelash	west gojam	wemberima	sifina	lemach	central highland	36.52	10.81	2023	closed	midland	local	no	yes	female	4	32	mixed crop	sedentary	house barn	no	no	negative
w38	demelash	west gojam	wemberima	sifina	lemach	central highland	36.52	10.81	2023	closed	midland	local	no	yes	female	8 month	32	mixed crop	sedentary	house barn	no	no	negative
w39	demelash	west gojam	wemberima	sifina	lemach	central highland	36.52	10.81	2023	open	midland	local	yes	yes	female	4 and half	32	mixed crop	sedentary	house barn	no	no	positive
w40	demelash	west gojam	wemberima	sifina	lemach	central highland	36.52	10.81	2023	closed	midland	local	yes	yes	female	8 month	32	mixed crop	sedentary	house barn	no	no	negative
w41	demelash	west gojam	wemberima	sifina	lemach	central highland	36.52	10.81	2023	open	midland	local	yes	yes	female	8 month	32	mixed crop	sedentary	house barn	no	no	negative
w42	demelash	west gojam	wemberima	sifina	lemach	central highland	36.52	10.81	2023	open	midland	local	yes	yes	female	1	32	mixed crop	sedentary	house barn	no	no	negative
w43	demelash	west gojam	wemberima	sifina	lemach	central highland	36.52	10.81	2023	open	midland	local	yes	yes	male	8 month	32	mixed crop	sedentary	house barn	no	no	negative
w44	demelash	west gojam	wemberima	sifina	lemach	central highland	36.52	10.81	2023	open	midland	local	yes	yes	female	4	32	mixed crop	sedentary	house barn	no	no	negative
w45	demelash	west gojam	wemberima	sifina	lemach	central highland	36.52	10.81	2023	open	midland	local	yes	yes	female	3	32	mixed crop	sedentary	house barn	yes	no	positive
w46	demelash	west gojam	wemberima	sifina	lemach	central highland	36.52	10.81	2023	open	midland	local	yes	yes	female	8 month	32	mixed crop	sedentary	house barn	no	no	negative
w47	demelash	west gojam	wemberima	sifina	lemach	central highland	36.52	10.81	2023	open	midland	local	yes	yes	female	8 month	32	mixed crop	sedentary	house barn	yes	no	negative
w48	demelash	west gojam	wemberima	sifina	lemach	central highland	36.52	10.81	2023	open	midland	local	yes	yes	male	8 month	32	mixed crop	sedentary	house barn	no	no	negative
w49	demelash	west gojam	wemberima	sifina	lemach	central highland	36.52	10.81	2023	open	midland	local	yes	yes	female	4	32	mixed crop	sedentary	house barn	no	no	negative
w50	demelash	west gojam	wemberima	sifina	lemach	central highland	36.52	10.81	2023	open	midland	local	yes	yes	female	4	32	mixed crop	sedentary	house barn	no	no	negative
w51	demelash	west gojam	wemberima	sifina	lemach	central highland	36.52	10.81	2023	open	midland	local	yes	yes	female	4	32	mixed crop	sedentary	house barn	no	no	negative
w52	demelash	west gojam	wemberima	sifina	lemach	central highland	36.52	10.81	2023	open	midland	local	yes	yes	male	8 month	32	mixed crop	sedentary	house barn	no	no	negative
w53	demelash	west gojam	wemberima	sifina	lemach	central highland	36.52	10.81	2023	open	midland	local	yes	yes	male	8 month	32	mixed crop	sedentary	house barn	no	no	negative
w54	demelash	west gojam	wemberima	sifina	lemach	central highland	36.52	10.81	2023	open	midland	local	yes	yes	female	3	32	mixed crop	sedentary	house barn	no	no	negative
w55	demelash	west gojam	wemberima	sifina	lemach	central highland	36.52	10.81	2023	open	midland	local	yes	yes	female	8 month	32	mixed crop	sedentary	house barn	no	no	negative
w56	demelash	west gojam	wemberima	sifina	lemach	central highland	36.52	10.81	2023	open	midland	local	yes	yes	male	8 month	32	mixed crop	sedentary	house barn	no	no	negative
w57	demelash	west gojam	wemberima	sifina	lemach	central highland	36.52	10.81	2023	open	midland	local	yes	yes	male	4	32	mixed crop	sedentary	house barn	no	no	negative
w58	demelash	west gojam	wemberima	sifina	lemach	central highland	36.52	10.81	2023	open	midland	local	yes	yes	female	8 month	32	mixed crop	sedentary	house barn	no	no	negative
w59	demelash	west gojam	wemberima	sifina	lemach	central highland	36.52	10.81	2023	open	midland	local	yes	yes	male	2	32	mixed crop	sedentary	house barn	no	no	positive
w60	demelash	west gojam	wemberima	sifina	lemach	central highland	36.52	10.81	2023	open	midland	local	yes	yes	male	8 month	32	mixed crop	sedentary	house barn	no	no	negative
w61	getaw leyegn	west gojam	wemberima	sifina	abima	central highland	36.879	10.442	1973	open	midland	local	yes	yes	female	3	58	mixed crop	sedentary	fenced stable	no	no	negative
w62	getaw leyegn	west gojam	wemberima	sifina	abima	central highland	36.879	10.442	1973	open	midland	local	yes	yes	female	3	58	mixed crop	sedentary	fenced stable	no	yes	negative
w63	getaw leyegn	west gojam	wemberima	sifina	abima	central highland	36.879	10.442	1973	open	midland	local	yes	yes	female	2	58	mixed crop	sedentary	fenced stable	yes	yes	positive
w64	getaw leyegn	west gojam	wemberima	sifina	abima	central highland	36.879	10.442	1973	open	midland	local	yes	yes	female	4	58	mixed crop	sedentary	fenced stable	no	yes	negative
w65	getaw leyegn	west gojam	wemberima	sifina	abima	central highland	36.879	10.442	1973	open	midland	local	yes	yes	female	4	58	mixed crop	sedentary	fenced stable	no	yes	negative
w66	getaw leyegn	west gojam	wemberima	sifina	abima	central highland	36.879	10.442	1973	open	midland	local	yes	yes	female	8 month	58	mixed crop	sedentary	fenced stable	no	yes	negative
w67	getaw leyegn	west gojam	wemberima	sifina	abima	central highland	36.879	10.442	1973	open	midland	local	yes	yes	female	4	58	mixed crop	sedentary	fenced stable	no	yes	negative
w68	getaw leyegn	west gojam	wemberima	sifina	abima	central highland	36.879	10.442	1973	open	midland	local	yes	yes	female	8 month	58	mixed crop	sedentary	fenced stable	no	yes	negative
w69	getaw leyegn	west gojam	wemberima	sifina	abima	central highland	36.879	10.442	1973	open	midland	local	yes	yes	female	5	58	mixed crop	sedentary	fenced stable	no	yes	negative
w70	getaw leyegn	west gojam	wemberima	sifina	abima	central highland	36.879	10.442	1973	open	midland	local	yes	yes	female	4	58	mixed crop	sedentary	fenced stable	no	yes	negative
w71	getaw leyegn	west gojam	wemberima	sifina	abima	central highland	36.879	10.442	1973	open	midland	local	yes	yes	female	4	58	mixed crop	sedentary	fenced stable	no	yes	negative
w72	getaw leyegn	west gojam	wemberima	sifina	abima	central highland	36.879	10.442	1973	open	midland	local	yes	yes	female	2	58	mixed crop	sedentary	fenced stable	no	yes	negative
w73	getaw leyegn	west gojam	wemberima	sifina	abima	central highland	36.879	10.442	1973	open	midland	local	yes	yes	female	5	58	mixed crop	sedentary	fenced stable	no	yes	negative
w74	getaw leyegn	west gojam	wemberima	sifina	abima	central highland	36.879	10.442	1973	open	midland	local	yes	yes	female	4	58	mixed crop	sedentary	fenced stable	no	yes	negative
w75	getaw leyegn	west gojam	wemberima	sifina	abima	central highland	36.879	10.442	1973	open	midland	local	yes	yes	female	2	58	mixed crop	sedentary	fenced stable	no	yes	negative
w76	getaw leyegn	west gojam	wemberima	sifina	abima	central highland	36.879	10.442	1973	open	midland	local	yes	yes	female	8 month	58	mixed crop	sedentary	fenced stable	yes	yes	positive
w77	getaw leyegn	west gojam	wemberima	sifina	abima	central highland	36.879	10.442	1973	open	midland	local	yes	yes	female	4	58	mixed crop	sedentary	fenced stable	yes	yes	positive
w78	getaw leyegn	west gojam	wemberima	sifina	abima	central highland	36.879	10.442	1973	open	midland	local	yes	yes	female	4	58	mixed crop	sedentary	fenced stable	no	yes	negative
w79	getaw leyegn	west gojam	wemberima	sifina	abima	central highland	36.879	10.442	1973	open	midland	local	yes	yes	male	8 month	58	mixed crop	sedentary	fenced stable	no	yes	negative
w81	getaw leyegn	west gojam	wemberima	sifina	abima	central highland	36.879	10.442	1973	open	midland	local	yes	yes	male	8 month	58	mixed crop	sedentary	fenced stable	no	yes	negative
w82	getaw leyegn	west gojam	wemberima	sifina	abima	central highland	36.879	10.442	1973	open	midland	local	yes	yes	female	8 month	58	mixed crop	sedentary	fenced stable	no	yes	negative
w83	getaw leyegn	west gojam	wemberima	sifina	abima	central highland	36.879	10.442	1973	open	midland	local	yes	yes	female	8 month	58	mixed crop	sedentary	fenced stable	no	yes	negative
w84	getaw leyegn	west gojam	wemberima	sifina	abima	central highland	36.879	10.442	1973	open	midland	local	yes	yes	female	8 month	58	mixed crop	sedentary	fenced stable	no	yes	negative
w85	meniya chela	west gojam	wemberima	sifina	abima	central highland	36.879	10.442	1973	open	midland	local	yes	yes	female	4 and half	32	mixed crop	sedentary	f and house stable	yes	yes	positive
w86	meniya chela	west gojam	wemberima	sifina	abima	central highland	36.879	10.442	1973	open	midland	local	yes	yes	female	4	32	mixed crop	sedentary	f and house stable	no	yes	negative
w87	meniya chela	west gojam	wemberima	sifina	abima	central highland	36.879	10.442	1973	open	midland	local	yes	yes	male	8 month	32	mixed crop	sedentary	f and house stable	no	yes	negative
w88	meniya chela	west gojam	wemberima	sifina	abima	central highland	36.879	10.442	1973	open	midland	local	yes	yes	female	5	32	mixed crop	sedentary	f and house stable	no	yes	negative
w90	meniya chela	west gojam	wemberima	gomer	gorgor	central highland	36.879	10.442	1973	open	midland	local	yes	yes	female	8 month	32	mixed crop	sedentary	f and house stable	no	yes	negative
w91	meniya chela	west gojam	wemberima	gomer	gorgor	central highland	36.879	10.442	1973	open	midland	local	yes	yes	female	1	32	mixed crop	sedentary	f and house stable	no	yes	negative
w92	meniya chela	west gojam	wemberima	gomer	gorgor	central highland	36.879	10.442	1973	open	midland	local	yes	yes	male	8 month	32	mixed crop	sedentary	f and house stable	no	yes	negative
w93	meniya chela	west gojam	wemberima	gomer	gorgor	central highland	36.879	10.442	1973	open	midland	local	yes	yes	female	1	32	mixed crop	sedentary	f and house stable	no	yes	negative
w94	musie welelaw	west gojam	wemberima	gomer	gorgor	central highland	36.879	10.442	1973	open	midland	local	yes	yes	female	4	56	mixed crop	sedentary	f and house stable	no	yes	positive
w95	musie welelaw	west gojam	wemberima	gomer	gorgor	central highland	36.879	10.442	1973	open	midland	local	yes	yes	female	4	56	mixed crop	sedentary	f and house stable	no	yes	negative
w96	musie welelaw	west gojam	wemberima	gomer	gorgor	central highland	36.879	10.442	1973	open	midland	local	yes	yes	female	8 month	56	mixed crop	sedentary	f and house stable	no	yes	negative
w97	musie welelaw	west gojam	wemberima	gomer	gorgor	central highland	36.879	10.442	1973	open	midland	local	yes	yes	female	1	56	mixed crop	sedentary	f and house stable	no	yes	negative
w98	musie welelaw	west gojam	wemberima	gomer	gorgor	central highland	36.879	10.442	1973	open	midland	local	yes	yes	female	4	56	mixed crop	sedentary	f and house stable	no	yes	negative
w99	musie welelaw	west gojam	wemberima	gomer	gorgor	central highland	36.879	10.442	1973	open	midland	local	yes	yes	female	5	56	mixed crop	sedentary	f and house stable	no	yes	negative
w100	musie welelaw	west gojam	wemberima	gomer	gorgor	central highland	36.879	10.442	1973	open	midland	local	yes	yes	female	4	56	mixed crop	sedentary	f and house stable	no	yes	negative
w101	musie welelaw	west gojam	wemberima	gomer	gorgor	central highland	36.879	10.442	1973	open	midland	local	yes	yes	female	4	56	mixed crop	sedentary	f and house stable	yes	yes	positive
w103	musie welelaw	west gojam	wemberima	gomer	gorgor	central highland	36.879	10.442	1973	open	midland	local	yes	yes	female	4	56	mixed crop	sedentary	f and house stable	no	yes	negative
w104	musie welelaw	west gojam	wemberima	gomer	gorgor	central highland	36.879	10.442	1973	open	midland	local	yes	yes	female	4	56	mixed crop	sedentary	f and house stable	no	yes	negative
w105	musie welelaw	west gojam	wemberima	gomer	gorgor	central highland	36.879	10.442	1973	open	midland	local	yes	yes	female	5	56	mixed crop	sedentary	f and house stable	no	yes	negative
w106	musie welelaw	west gojam	wemberima	gomer	gorgor	central highland	36.879	10.442	1973	open	midland	local	yes	yes	female	3	56	mixed crop	sedentary	f and house stable	no	yes	negative
w107	musie welelaw	west gojam	wemberima	gomer	gorgor	central highland	36.879	10.442	1973	open	midland	local	yes	yes	female	4	56	mixed crop	sedentary	f and house stable	no	yes	negative
w108	musie welelaw	west gojam	wemberima	gomer	gorgor	central highland	36.879	10.442	1973	open	midland	local	yes	yes	female	4	56	mixed crop	sedentary	f and house stable	no	yes	negative
w109	musie welelaw	west gojam	wemberima	gomer	gorgor	central highland	36.879	10.442	1973	open	midland	local	yes	yes	female	4	56	mixed crop	sedentary	f and house stable	no	yes	negative
w110	musie welelaw	west gojam	wemberima	gomer	gorgor	central highland	36.879	10.442	1973	open	midland	local	yes	yes	male	8 month	56	mixed crop	sedentary	f and house stable	no	yes	negative
w111	musie welelaw	west gojam	wemberima	gomer	gorgor	central highland	36.879	10.442	1973	open	midland	local	yes	yes	female	4	56	mixed crop	sedentary	f and house stable	no	yes	negative
w112	musie welelaw	west gojam	wemberima	gomer	gorgor	central highland	36.879	10.442	1973	open	midland	local	yes	yes	female	4 and half	56	mixed crop	sedentary	f and house stable	yes	yes	positive
w113	musie welelaw	west gojam	wemberima	gomer	gorgor	central highland	36.879	10.442	1973	open	midland	local	yes	yes	female	4	56	mixed crop	sedentary	f and house stable	no	yes	negative
w114	musie welelaw	west gojam	wemberima	gomer	gorgor	central highland	36.879	10.442	1973	open	midland	local	yes	yes	female	1	56	mixed crop	sedentary	f and house stable	no	yes	negative
w115	musie welelaw	west gojam	wemberima	gomer	gorgor	central highland	36.879	10.442	1973	open	midland	local	yes	yes	female	4	56	mixed crop	sedentary	f and house stable	no	yes	negative
w117	musie welelaw	west gojam	wemberima	gomer	gorgor	central highland	36.879	10.442	1973	open	midland	local	yes	yes	female	3	56	mixed crop	sedentary	f and house stable	yes	yes	positive
w118	musie welelaw	west gojam	wemberima	gomer	gorgor	central highland	36.879	10.442	1973	open	midland	local	yes	yes	male	8 month	56	mixed crop	sedentary	f and house stable	no	yes	negative
w119	musie welelaw	west gojam	wemberima	gomer	gorgor	central highland	36.879	10.442	1973	open	midland	local	yes	yes	male	8 month	56	mixed crop	sedentary	f and house stable	no	yes	negative
w120	musie welelaw	west gojam	wemberima	gomer	gorgor	central highland	36.879	10.442	1973	open	midland	local	yes	yes	female	8 month	56	mixed crop	sedentary	f and house stable	no	yes	negative
w121	musie welelaw	west gojam	wemberima	gomer	gorgor	central highland	36.879	10.442	1973	open	midland	local	yes	yes	female	8 month	56	mixed crop	sedentary	f and house stable	no	yes	negative
w122	musie welelaw	west gojam	wemberima	gomer	gorgor	central highland	36.879	10.442	1973	open	midland	local	yes	yes	female	3	56	mixed crop	sedentary	f and house stable	no	yes	negative
w123	musie welelaw	west gojam	wemberima	gomer	gorgor	central highland	36.879	10.442	1973	open	midland	local	yes	yes	female	3	56	mixed crop	sedentary	f and house stable	no	yes	negative
w124	musie welelaw	west gojam	wemberima	gomer	gorgor	central highland	36.879	10.442	1973	open	midland	local	yes	yes	male	8 month	56	mixed crop	sedentary	f and house stable	no	yes	negative
w125	musie welelaw	west gojam	wemberima	gomer	gorgor	central highland	36.879	10.442	1973	open	midland	local	yes	yes	female	3	56	mixed crop	sedentary	f and house stable	no	yes	negative
w127	musie welelaw	west gojam	wemberima	gomer	gorgor	central highland	36.879	10.442	1973	open	midland	local	yes	yes	female	8 month	56	mixed crop	sedentary	f and house stable	no	yes	negative
w128	musie welelaw	west gojam	wemberima	gomer	gorgor	central highland	36.879	10.442	1973	open	midland	local	yes	yes	female	3	56	mixed crop	sedentary	f and house stable	no	yes	negative
w129	musie welelaw	west gojam	wemberima	gomer	gorgor	central highland	36.879	10.442	1973	open	midland	local	yes	yes	male	1	56	mixed crop	sedentary	f and house stable	no	yes	negative
w130	musie welelaw	west gojam	wemberima	gomer	gorgor	central highland	36.879	10.442	1973	open	midland	local	yes	yes	male	8 month	56	mixed crop	sedentary	f and house stable	yes	yes	negative
w131	musie welelaw	west gojam	wemberima	gomer	gorgor	central highland	36.879	10.442	1973	open	midland	local	yes	yes	male	8 month	56	mixed crop	sedentary	f and house stable	no	yes	negative
w133	nigusie semeret	west gojam	wemberima	gomer	anumay	central highland	36.909	10.629	1777	closed	midland	local	yes	no	male	8 month	26	mixed crop	sedentary	f and house stable	no	yes	negative
w134	nigusie semeret	west gojam	wemberima	gomer	anumay	central highland	36.909	10.629	1777	closed	midland	local	yes	no	female	5	26	mixed crop	sedentary	f and house stable	no	yes	negative
w135	nigusie semeret	west gojam	wemberima	gomer	anumay	central highland	36.909	10.629	1777	closed	midland	local	yes	no	male	8 month	26	mixed crop	sedentary	f and house stable	no	yes	negative
w136	nigusie semeret	west gojam	wemberima	gomer	anumay	central highland	36.909	10.629	1777	closed	midland	local	yes	no	male	8 month	26	mixed crop	sedentary	f and house stable	no	yes	negative
w137	nigusie semeret	west gojam	wemberima	gomer	anumay	central highland	36.909	10.629	1777	closed	midland	local	yes	no	male	2	26	mixed crop	sedentary	f and house stable	no	yes	negative
w138	nigusie semeret	west gojam	wemberima	gomer	anumay	central highland	36.909	10.629	1777	closed	midland	local	yes	no	female	5	26	mixed crop	sedentary	f and house stable	no	yes	negative
w139	nigusie semeret	west gojam	wemberima	gomer	anumay	central highland	36.909	10.629	1777	closed	midland	local	yes	no	female	8 month	26	mixed crop	sedentary	f and house stable	no	yes	negative
w140	nigusie semeret	west gojam	wemberima	gomer	anumay	central highland	36.909	10.629	1777	closed	midland	local	yes	no	male	8 month	26	mixed crop	sedentary	f and house stable	no	yes	negative
w142	nigusie semeret	west gojam	wemberima	gomer	anumay	central highland	36.909	10.629	1777	closed	midland	local	yes	no	female	8 month	26	mixed crop	sedentary	f and house stable	no	yes	negative
w143	nigusie semeret	west gojam	wemberima	gomer	anumay	central highland	36.909	10.629	1777	closed	midland	local	yes	no	male	8 month	26	mixed crop	sedentary	f and house stable	no	yes	negative
w154	nigusie semeret	west gojam	wemberima	gomer	anumay	central highland	36.909	10.629	1777	closed	midland	local	yes	no	female	2	26	mixed crop	sedentary	f and house stable	no	yes	negative
w156	nigusie semeret	west gojam	wemberima	gomer	anumay	central highland	36.909	10.629	1777	closed	midland	local	yes	no	female	4	26	mixed crop	sedentary	f and house stable	no	yes	negative
w157	zeker golesa	west gojam	wemberima	gomer	anumay	central highland	36.909	10.629	1777	open	midland	local	yes	yes	female	8 month	10	mixed crop	sedentary	f and house stable	yes	no	negative
w158	zeker golesa	west gojam	wemberima	gomer	anumay	central highland	36.909	10.629	1777	open	midland	local	yes	yes	male	8 month	10	mixed crop	sedentary	f and house stable	yes	no	positive
w159	zeker golesa	west gojam	wemberima	gomer	anumay	central highland	36.909	10.629	1777	open	midland	local	yes	yes	male	8 month	10	mixed crop	sedentary	f and house stable	no	no	negative
w160	zeker golesa	west gojam	wemberima	gomer	anumay	central highland	36.909	10.629	1777	open	midland	local	yes	yes	female	8 month	10	mixed crop	sedentary	f and house stable	no	no	negative
w161	zeker golesa	west gojam	wemberima	gomer	anumay	central highland	36.909	10.629	1777	open	midland	local	yes	yes	female	3	8	mixed crop	sedentary	f and house stable	no	no	negative
w162	getaneh yimoka	west gojam	wemberima	gomer	anumay	central highland	36.909	10.629	1777	open	midland	local	yes	yes	female	4 and half	8	mixed crop	sedentary	f and house stable	yes	no	positive
w163	getaneh yimoka	west gojam	wemberima	gomer	anumay	central highland	36.909	10.629	1777	open	midland	local	yes	yes	female	4	8	mixed crop	sedentary	f and house stable	yes	no	positive
w164	dereje	west gojam	wemberima	gomer	anumay	central highland	36.909	10.629	1777	open	midland	local	yes	yes	female	4	20	mixed crop	sedentary	f and house stable	no	no	positive
w165	getaneh yimoka	west gojam	wemberima	gomer	anumay	central highland	36.909	10.629	1777	open	midland	local	yes	yes	female	4	8	mixed crop	sedentary	f and house stable	no	no	positive
w166	dereje	west gojam	wemberima	gomer	anumay	central highland	36.909	10.629	1777	open	midland	local	yes	yes	female	3	20	mixed crop	sedentary	f and house stable	no	yes	negative
w167	dereje	west gojam	wemberima	gomer	anumay	central highland	36.909	10.629	1777	open	midland	local	yes	yes	female	8 month	20	mixed crop	sedentary	f and house stable	no	yes	negative
w168	dereje	west gojam	wemberima	gomer	anumay	central highland	36.909	10.629	1777	open	midland	local	yes	yes	female	4	20	mixed crop	sedentary	f and house stable	yes	yes	positive
w169	dereje	west gojam	wemberima	gomer	anumay	central highland	36.909	10.629	1777	open	midland	local	yes	yes	female	3	20	mixed crop	sedentary	f and house stable	no	yes	negative
w170	dereje	west gojam	wemberima	gomer	anumay	central highland	36.909	10.629	1777	open	midland	local	yes	yes	female	4	20	mixed crop	sedentary	f and house stable	yes	yes	positive
w171	dereje	west gojam	wemberima	gomer	anumay	central highland	36.909	10.629	1777	open	midland	local	yes	yes	female	4	20	mixed crop	sedentary	f and house stable	no	yes	negative
w172	dereje	west gojam	wemberima	gomer	anumay	central highland	36.909	10.629	1777	open	midland	local	yes	yes	female	5	20	mixed crop	sedentary	f and house stable	no	yes	negative
w175	kori kirose	west gojam	wemberima	gomer	anumay	central highland	36.909	10.629	1777	open	midland	local	yes	yes	female	3	15	mixed crop	sedentary	f and house stable	no	yes	negative
w176	kori kirose	west gojam	wemberima	gomer	anumay	central highland	36.909	10.629	1777	open	midland	local	yes	yes	male	2	15	mixed crop	sedentary	f and house stable	yes	yes	positive
w177	kori kirose	west gojam	wemberima	gomer	anumay	central highland	36.909	10.629	1777	open	midland	local	yes	yes	female	3	15	mixed crop	sedentary	f and house stable	yes	yes	positive
w178	kori kirose	west gojam	wemberima	gomer	anumay	central highland	36.909	10.629	1777	open	midland	local	yes	yes	male	2	15	mixed crop	sedentary	f and house stable	no	yes	negative
w179	kori kirose	west gojam	wemberima	gomer	anumay	central highland	36.909	10.629	1777	open	midland	local	yes	yes	female	8 month	15	mixed crop	sedentary	f and house stable	no	yes	negative
w180	kori kirose	west gojam	wemberima	gomer	anumay	central highland	36.909	10.629	1777	open	midland	local	yes	yes	female	8 month	15	mixed crop	sedentary	f and house stable	no	yes	negative
w181	kori kirose	west gojam	wemberima	gomer	anumay	central highland	36.909	10.629	1777	open	midland	local	yes	yes	female	3	15	mixed crop	sedentary	f and house stable	no	yes	negative
w182	kori kirose	west gojam	wemberima	gomer	anumay	central highland	36.909	10.629	1777	open	midland	local	yes	yes	female	2	15	mixed crop	sedentary	f and house stable	no	yes	negative
J1	malede adis	awi	jawi	jahimala	adis alem	western lowland	36.524	10.925	835	open	lowland	local	no	yes	female	2	30	mixed crop	sedentary	fenced stable	yes	no	negative
J2	yalew malet	awi	jawi	jahimala	adis alem	western lowland	36.524	10.925	835	open	lowland	local	no	yes	female	2	14	mixed crop	sedentary	fenced stable	no	no	negative
J3	malede adis	awi	jawi	jahimala	adis alem	western lowland	36.524	10.925	835	open	lowland	local	no	yes	female	2	30	mixed crop	sedentary	fenced stable	no	no	negative
J4	malede adis	awi	jawi	jahimala	adis alem	western lowland	36.524	10.925	835	open	lowland	local	no	yes	male	1	30	mixed crop	sedentary	fenced stable	no	no	negative
J5	malede adis	awi	jawi	jahimala	adis alem	western lowland	36.524	10.925	835	open	lowland	local	no	yes	female	2	30	mixed crop	sedentary	fenced stable	no	no	negative
J6	malede adis	awi	jawi	jahimala	adis alem	western lowland	36.524	10.925	835	open	lowland	local	no	yes	female	2	30	mixed crop	sedentary	fenced stable	yes	no	negative
J7	malede adis	awi	jawi	jahimala	adis alem	western lowland	36.524	10.925	835	open	lowland	local	no	yes	male	2	30	mixed crop	sedentary	fenced stable	no	no	negative
J8	malede adis	awi	jawi	jahimala	adis alem	western lowland	36.524	10.925	835	open	lowland	local	no	yes	female	2	30	mixed crop	sedentary	fenced stable	no	no	negative
J9	malede adis	awi	jawi	jahimala	adis alem	western lowland	36.524	10.925	835	open	lowland	local	no	yes	female	4	30	mixed crop	sedentary	fenced stable	no	no	negative
J10	malede adis	awi	jawi	jahimala	adis alem	western lowland	36.524	10.925	835	open	lowland	local	no	yes	female	3	30	mixed crop	sedentary	fenced stable	no	no	negative
J11	malede adis	awi	jawi	jahimala	adis alem	western lowland	36.524	10.925	835	open	lowland	local	no	yes	female	8 month	30	mixed crop	sedentary	fenced stable	no	no	negative
J12	malede adis	awi	jawi	jahimala	adis alem	western lowland	36.524	10.925	835	open	lowland	local	no	yes	female	4	30	mixed crop	sedentary	fenced stable	no	no	negative
J13	malede adis	awi	jawi	jahimala	adis alem	western lowland	36.524	10.925	835	open	lowland	local	no	yes	male	2	30	mixed crop	sedentary	fenced stable	no	no	negative
J14	malede adis	awi	jawi	jahimala	adis alem	western lowland	36.524	10.925	835	open	lowland	local	no	yes	female	8 month	30	mixed crop	sedentary	fenced stable	no	no	negative
J15	malede adis	awi	jawi	jahimala	adis alem	western lowland	36.524	10.925	835	open	lowland	local	no	yes	female	8 month	30	mixed crop	sedentary	fenced stable	no	no	negative
J16	malede adis	awi	jawi	jahimala	adis alem	western lowland	36.524	10.925	835	open	lowland	local	no	yes	female	8 month	30	mixed crop	sedentary	fenced stable	no	no	negative
J17	malede adis	awi	jawi	jahimala	adis alem	western lowland	36.524	10.925	835	open	lowland	local	no	yes	female	4	30	mixed crop	sedentary	fenced stable	no	no	negative
J18	malede adis	awi	jawi	jahimala	adis alem	western lowland	36.524	10.925	835	open	lowland	local	no	yes	female	3	30	mixed crop	sedentary	fenced stable	yes	no	negative
J19	malede adis	awi	jawi	jahimala	adis alem	western lowland	36.524	10.925	835	open	lowland	local	no	yes	female	1	30	mixed crop	sedentary	fenced stable	no	no	negative
J20	malede adis	awi	jawi	jahimala	adis alem	western lowland	36.524	10.925	835	open	lowland	local	no	yes	female	8 month	30	mixed crop	sedentary	fenced stable	no	no	negative
J22	malede adis	awi	jawi	jahimala	adis alem	western lowland	36.524	10.925	835	open	lowland	local	no	yes	male	4	30	mixed crop	sedentary	fenced stable	no	no	negative
J23	lijalem mengistu	awi	jawi	jahimala	adis alem	western lowland	36.524	10.925	835	open	lowland	local	no	yes	female	1	5	mixed crop	sedentary	fenced stable	no	no	negative
J24	lijalem mengistu	awi	jawi	jahimala	adis alem	western lowland	36.524	10.925	835	open	lowland	local	no	yes	male	8 month	5	mixed crop	sedentary	fenced stable	no	no	negative
J25	yalew malet	awi	jawi	jahimala	adis alem	western lowland	36.524	10.925	835	open	lowland	local	no	yes	female	3	14	mixed crop	sedentary	fenced stable	no	no	negative
J26	yalew malet	awi	jawi	jahimala	adis alem	western lowland	36.524	10.925	835	open	lowland	local	no	yes	female	1	14	mixed crop	sedentary	fenced stable	no	no	negative
J27	yalew malet	awi	jawi	jahimala	adis alem	western lowland	36.524	10.925	835	open	lowland	local	no	yes	female	4	14	mixed crop	sedentary	fenced stable	no	no	negative
J28	yalew malet	awi	jawi	jahimala	adis alem	western lowland	36.524	10.925	835	open	lowland	local	no	yes	female	2	14	mixed crop	sedentary	fenced stable	no	no	negative
J29	yalew malet	awi	jawi	jahimala	adis alem	western lowland	36.524	10.925	835	open	lowland	local	no	yes	male	8 month	14	mixed crop	sedentary	fenced stable	no	no	negative
J30	yalew malet	awi	jawi	jahimala	adis alem	western lowland	36.524	10.925	835	open	lowland	local	no	yes	female	4	14	mixed crop	sedentary	fenced stable	no	no	negative
J31	yalew malet	awi	jawi	jahimala	adis alem	western lowland	36.524	10.925	835	open	lowland	local	no	yes	female	4	14	mixed crop	sedentary	fenced stable	no	no	negative
J32	debas atalay	awi	jawi	jahimala	adis alem	western lowland	36.524	10.925	835	open	lowland	local	no	yes	female	1	4	mixed crop	sedentary	fenced stable	no	no	negative
J33	debas atalay	awi	jawi	jahimala	adis alem	western lowland	36.524	10.925	835	open	lowland	local	no	yes	male	2	4	mixed crop	sedentary	fenced stable	no	no	negative
J34	debas atalay	awi	jawi	jahimala	adis alem	western lowland	36.524	10.925	835	open	lowland	local	no	yes	female	8 month	4	mixed crop	sedentary	fenced stable	no	no	negative
J35	getnet adisie	awi	jawi	jahimala	adis alem	western lowland	36.524	10.925	835	open	lowland	local	no	yes	female	4	18	mixed crop	sedentary	fenced stable	no	no	negative
J36	getnet adisie	awi	jawi	jahimala	adis alem	western lowland	36.524	10.925	835	open	lowland	local	no	yes	male	2	18	mixed crop	sedentary	fenced stable	no	no	negative
J37	getnet adisie	awi	jawi	jahimala	adis alem	western lowland	36.524	10.925	835	open	lowland	local	no	yes	male	8 month	18	mixed crop	sedentary	fenced stable	no	no	negative
J38	getnet adisie	awi	jawi	jahimala	adis alem	western lowland	36.524	10.925	835	open	lowland	local	no	yes	male	8 month	18	mixed crop	sedentary	fenced stable	no	no	negative
J39	getnet adisie	awi	jawi	jahimala	adis alem	western lowland	36.524	10.925	835	open	lowland	local	no	yes	female	3	18	mixed crop	sedentary	fenced stable	no	no	negative
J40	getnet adisie	awi	jawi	jahimala	adis alem	western lowland	36.524	10.925	835	open	lowland	local	no	yes	female	2	18	mixed crop	sedentary	fenced stable	no	no	negative
J41	getnet adisie	awi	jawi	jahimala	adis alem	western lowland	36.524	10.925	835	open	lowland	local	no	yes	female	4	18	mixed crop	sedentary	fenced stable	no	no	negative
J42	getnet adisie	awi	jawi	jahimala	adis alem	western lowland	36.524	10.925	835	open	lowland	local	no	yes	male	2	18	mixed crop	sedentary	fenced stable	no	no	negative
J43	getnet adisie	awi	jawi	jahimala	adis alem	western lowland	36.524	10.925	835	open	lowland	local	no	yes	male	8 month	18	mixed crop	sedentary	fenced stable	no	no	negative
J44	getnet adisie	awi	jawi	jahimala	adis alem	western lowland	36.524	10.925	835	open	lowland	local	no	yes	male	8 month	18	mixed crop	sedentary	fenced stable	no	no	negative
J45	getnet adisie	awi	jawi	jahimala	adis alem	western lowland	36.524	10.925	835	open	lowland	local	no	yes	male	2	18	mixed crop	sedentary	fenced stable	no	no	negative
J46	getnet adisie	awi	jawi	jahimala	adis alem	western lowland	36.524	10.925	835	open	lowland	local	no	yes	female	1	18	mixed crop	sedentary	fenced stable	no	no	negative
J47	getnet adisie	awi	jawi	jahimala	adis alem	western lowland	36.524	10.925	835	open	lowland	local	no	yes	female	3	18	mixed crop	sedentary	fenced stable	no	no	negative
J48	getnet adisie	awi	jawi	jahimala	berima	western lowland	36.524	10.925	835	open	lowland	local	no	yes	female	4	18	mixed crop	sedentary	fenced stable	no	no	negative
J49	getnet adisie	awi	jawi	jahimala	berima	western lowland	36.524	10.925	835	open	lowland	local	no	yes	female	4	18	mixed crop	sedentary	fenced stable	no	no	negative
J50	getnet adisie	awi	jawi	jahimala	berima	western lowland	36.524	10.925	835	open	lowland	local	no	yes	female	2	18	mixed crop	sedentary	fenced stable	no	no	negative
J51	getnet adisie	awi	jawi	jahimala	berima	western lowland	36.524	10.925	835	open	lowland	local	no	yes	female	8 month	18	mixed crop	sedentary	fenced stable	no	no	negative
J52	getnet adisie	awi	jawi	jahimala	berima	western lowland	36.524	10.925	835	open	lowland	local	no	yes	female	8 month	18	mixed crop	sedentary	fenced stable	no	no	negative
J53	getnet adisie	awi	jawi	jahimala	berima	western lowland	36.524	10.925	835	open	lowland	local	no	yes	female	1	18	mixed crop	sedentary	fenced stable	no	no	negative
J54	getnet adisie	awi	jawi	jahimala	berima	western lowland	36.524	10.925	835	open	lowland	local	no	yes	female	8 month	18	mixed crop	sedentary	fenced stable	no	no	negative
J55	getnet adisie	awi	jawi	jahimala	berima	western lowland	36.524	10.925	835	open	lowland	local	no	yes	female	8 month	18	mixed crop	sedentary	fenced stable	no	no	negative
J56	debas atalay	awi	jawi	jahimala	berima	western lowland	36.524	10.925	835	open	lowland	local	no	yes	female	4	4	mixed crop	sedentary	fenced stable	no	no	negative
J57	getnet adisie	awi	jawi	jahimala	berima	western lowland	36.524	10.925	835	open	lowland	local	no	yes	female	8 month	18	mixed crop	sedentary	fenced stable	no	no	negative
J58	desrso webante	awi	jawi	jahimala	berima	western lowland	36.524	10.925	835	open	lowland	local	no	yes	female	4	15	mixed crop	sedentary	fenced stable	no	no	negative
J59	desrso webante	awi	jawi	jahimala	berima	western lowland	36.524	10.925	835	open	lowland	local	no	yes	male	4	15	mixed crop	sedentary	fenced stable	no	no	negative
J60	desrso webante	awi	jawi	jahimala	berima	western lowland	36.524	10.925	835	open	lowland	local	no	yes	female	8 month	15	mixed crop	sedentary	fenced stable	no	no	negative
J61	desrso webante	awi	jawi	jahimala	berima	western lowland	36.524	10.925	835	open	lowland	local	no	yes	female	4	15	mixed crop	sedentary	fenced stable	no	no	negative
J62	desrso webante	awi	jawi	jahimala	berima	western lowland	36.524	10.925	835	open	lowland	local	no	yes	male	8 month	15	mixed crop	sedentary	fenced stable	no	no	negative
J63	desrso webante	awi	jawi	jahimala	berima	western lowland	36.524	10.925	835	open	lowland	local	no	yes	male	8 month	15	mixed crop	sedentary	fenced stable	no	no	negative
J64	desrso webante	awi	jawi	jahimala	berima	western lowland	36.524	10.925	835	open	lowland	local	no	yes	female	8 month	15	mixed crop	sedentary	fenced stable	no	no	negative
J65	desrso webante	awi	jawi	jahimala	berima	western lowland	36.524	10.925	835	open	lowland	local	no	yes	female	3	15	mixed crop	sedentary	fenced stable	no	no	negative
J66	desrso webante	awi	jawi	jahimala	berima	western lowland	36.524	10.925	835	open	lowland	local	no	yes	male	8 month	15	mixed crop	sedentary	fenced stable	no	no	negative
J67	desrso webante	awi	jawi	jahimala	berima	western lowland	36.524	10.925	835	open	lowland	local	no	yes	female	1	15	mixed crop	sedentary	fenced stable	no	no	negative
J68	desrso webante	awi	jawi	jahimala	berima	western lowland	36.524	10.925	835	open	lowland	local	no	yes	female	4 and half	15	mixed crop	sedentary	fenced stable	yes	no	positive
J69	desrso webante	awi	jawi	jahimala	berima	western lowland	36.524	10.925	835	open	lowland	local	no	yes	male	8 month	15	mixed crop	sedentary	fenced stable	no	no	negative
J70	desrso webante	awi	jawi	jahimala	berima	western lowland	36.524	10.925	835	open	lowland	local	no	yes	male	8 month	15	mixed crop	sedentary	fenced stable	no	no	negative
J71	desrso webante	awi	jawi	jahimala	berima	western lowland	36.524	10.925	835	open	lowland	local	no	yes	male	8 month	15	mixed crop	sedentary	fenced stable	no	no	negative
J72	guade melese	awi	jawi	jahimala	berima	western lowland	36.524	10.925	835	open	lowland	local	no	yes	male	4	27	mixed crop	sedentary	fenced stable	no	no	negative
J73	guade melese	awi	jawi	jahimala	berima	western lowland	36.524	10.925	835	open	lowland	local	no	yes	male	8 month	27	mixed crop	sedentary	fenced stable	no	no	negative
J74	guade melese	awi	jawi	jahimala	berima	western lowland	36.524	10.925	835	open	lowland	local	no	yes	female	4	27	mixed crop	sedentary	fenced stable	no	no	negative
J75	guade melese	awi	jawi	jahimala	berima	western lowland	36.524	10.925	835	open	lowland	local	no	yes	female	4	27	mixed crop	sedentary	fenced stable	no	no	negative
J76	guade melese	awi	jawi	jahimala	berima	western lowland	36.524	10.925	835	open	lowland	local	no	yes	female	4	27	mixed crop	sedentary	fenced stable	no	no	negative
J77	guade melese	awi	jawi	jahimala	berima	western lowland	36.524	10.925	835	open	lowland	local	no	yes	female	2	27	mixed crop	sedentary	fenced stable	no	no	negative
J78	guade melese	awi	jawi	jahimala	berima	western lowland	36.524	10.925	835	open	lowland	local	no	yes	female	5	27	mixed crop	sedentary	fenced stable	yes	no	negative
J79	guade melese	awi	jawi	jahimala	berima	western lowland	36.524	10.925	835	open	lowland	local	no	yes	male	8 month	27	mixed crop	sedentary	fenced stable	no	no	negative
J80	guade melese	awi	jawi	jahimala	berima	western lowland	36.524	10.925	835	open	lowland	local	no	yes	female	2	27	mixed crop	sedentary	fenced stable	no	no	negative
J81	guade melese	awi	jawi	jahimala	berima	western lowland	36.524	10.925	835	open	lowland	local	no	yes	female	4	27	mixed crop	sedentary	fenced stable	no	no	negative
J82	guade melese	awi	jawi	jahimala	berima	western lowland	36.524	10.925	835	open	lowland	local	no	yes	male	3	27	mixed crop	sedentary	fenced stable	no	no	negative
J83	guade melese	awi	jawi	jahimala	berima	western lowland	36.524	10.925	835	open	lowland	local	no	yes	female	2	27	mixed crop	sedentary	fenced stable	no	no	negative
J84	guade melese	awi	jawi	jahimala	berima	western lowland	36.524	10.925	835	open	lowland	local	no	yes	male	8 month	27	mixed crop	sedentary	fenced stable	no	no	negative
J85	guade melese	awi	jawi	jahimala	berima	western lowland	36.524	10.925	835	open	lowland	local	no	yes	female	2	27	mixed crop	sedentary	fenced stable	no	no	negative
J86	guade melese	awi	jawi	jahimala	berima	western lowland	36.524	10.925	835	open	lowland	local	no	yes	male	8 month	27	mixed crop	sedentary	fenced stable	no	no	negative
J87	guade melese	awi	jawi	jahimala	berima	western lowland	36.524	10.925	835	open	lowland	local	no	yes	female	8 month	27	mixed crop	sedentary	fenced stable	no	no	negative
J88	guade melese	awi	jawi	jahimala	berima	western lowland	36.524	10.925	835	open	lowland	local	no	yes	female	4	27	mixed crop	sedentary	fenced stable	no	no	negative
J89	guade melese	awi	jawi	jahimala	berima	western lowland	36.524	10.925	835	open	lowland	local	no	yes	female	4	27	mixed crop	sedentary	fenced stable	no	no	negative
J90	guade melese	awi	jawi	jahimala	berima	western lowland	36.524	10.925	835	open	lowland	local	no	yes	male	8 month	27	mixed crop	sedentary	fenced stable	no	no	negative
J91	guade melese	awi	jawi	jahimala	berima	western lowland	36.524	10.925	835	open	lowland	local	no	yes	female	3	27	mixed crop	sedentary	fenced stable	no	no	negative
J92	guade melese	awi	jawi	jahimala	berima	western lowland	36.524	10.925	835	open	lowland	local	no	yes	female	8 month	27	mixed crop	sedentary	fenced stable	no	no	negative
J93	guade melese	awi	jawi	jahimala	berima	western lowland	36.524	10.925	835	open	lowland	local	no	yes	female	4	27	mixed crop	sedentary	fenced stable	no	no	negative
J94	guade melese	awi	jawi	jahimala	berima	western lowland	36.524	10.925	835	open	lowland	local	no	yes	male	2	27	mixed crop	sedentary	fenced stable	no	no	negative
J95	guade melese	awi	jawi	jahimala	berima	western lowland	36.524	10.925	835	open	lowland	local	no	yes	female	8 month	27	mixed crop	sedentary	fenced stable	no	no	negative
J96	guade melese	awi	jawi	jahimala	berima	western lowland	36.524	10.925	835	open	lowland	local	no	yes	female	4	27	mixed crop	sedentary	fenced stable	no	no	negative
J97	guade melese	awi	jawi	jahimala	berima	western lowland	36.524	10.925	835	open	lowland	local	no	yes	male	3	27	mixed crop	sedentary	fenced stable	no	no	negative
J98	guade melese	awi	jawi	jahimala	berima	western lowland	36.524	10.925	835	open	lowland	local	no	yes	male	8 month	27	mixed crop	sedentary	fenced stable	no	no	negative
J99	guade melese	awi	jawi	jahimala	berima	western lowland	36.524	10.925	835	open	lowland	local	no	yes	male	8 month	27	mixed crop	sedentary	fenced stable	no	no	negative
J100	guade melese	awi	jawi	jahimala	berima	western lowland	36.524	10.925	835	open	lowland	local	no	yes	female	4	27	mixed crop	sedentary	fenced stable	no	no	negative
J101	guade melese	awi	jawi	jahimala	berima	western lowland	36.524	10.925	835	open	lowland	local	no	yes	female	2	27	mixed crop	sedentary	fenced stable	no	no	negative
J102	mulalem getaneh	awi	jawi	jahimala	berima	western lowland	36.524	10.925	835	open	lowland	local	yes	yes	male	4	20	mixed crop	sedentary	fenced stable	no	no	negative
J103	mulalem getaneh	awi	jawi	jahimala	berima	western lowland	36.524	10.925	835	open	lowland	local	yes	yes	female	4	20	mixed crop	sedentary	fenced stable	no	no	negative
J104	mulalem getaneh	awi	jawi	jahimala	berima	western lowland	36.524	10.925	835	open	lowland	local	yes	yes	female	4	20	mixed crop	sedentary	fenced stable	yes	no	negative
J105	mulalem getaneh	awi	jawi	jahimala	berima	western lowland	36.524	10.925	835	open	lowland	local	yes	yes	male	3	20	mixed crop	sedentary	fenced stable	no	no	negative
J106	mulalem getaneh	awi	jawi	jahimala	berima	western lowland	36.524	10.925	835	open	lowland	local	yes	yes	male	4	20	mixed crop	sedentary	fenced stable	no	no	negative
J107	mulalem getaneh	awi	jawi	jahimala	berima	western lowland	36.524	10.925	835	open	lowland	local	yes	yes	female	1	20	mixed crop	sedentary	fenced stable	no	no	negative
J108	mulalem getaneh	awi	jawi	jahimala	berima	western lowland	36.524	10.925	835	open	lowland	local	yes	yes	female	2	20	mixed crop	sedentary	fenced stable	yes	no	negative
J109	mulalem getaneh	awi	jawi	jahimala	berima	western lowland	36.524	10.925	835	open	lowland	local	yes	yes	female	2	20	mixed crop	sedentary	fenced stable	no	no	negative
J110	mulalem getaneh	awi	jawi	jahimala	berima	western lowland	36.524	10.925	835	open	lowland	local	yes	yes	female	1	20	mixed crop	sedentary	fenced stable	no	no	negative
J111	mulalem getaneh	awi	jawi	jahimala	berima	western lowland	36.524	10.925	835	open	lowland	local	yes	yes	female	2	20	mixed crop	sedentary	fenced stable	yes	no	negative
J112	mulalem getaneh	awi	jawi	jahimala	berima	western lowland	36.524	10.925	835	open	lowland	local	yes	yes	male	8 month	20	mixed crop	sedentary	fenced stable	no	no	negative
J113	mulalem getaneh	awi	jawi	jahimala	berima	western lowland	36.524	10.925	835	open	lowland	local	yes	yes	female	2	20	mixed crop	sedentary	fenced stable	no	no	negative
J114	mulalem getaneh	awi	jawi	jahimala	berima	western lowland	36.524	10.925	835	open	lowland	local	yes	yes	female	3	20	mixed crop	sedentary	fenced stable	yes	no	negative
J115	mulalem getaneh	awi	jawi	jahimala	berima	western lowland	36.524	10.925	835	open	lowland	local	yes	yes	female	3	20	mixed crop	sedentary	fenced stable	yes	no	negative
J116	mulalem getaneh	awi	jawi	jahimala	berima	western lowland	36.524	10.925	835	open	lowland	local	yes	yes	male	8 month	20	mixed crop	sedentary	fenced stable	no	no	negative
J117	mulalem getaneh	awi	jawi	jahimala	berima	western lowland	36.524	10.925	835	open	lowland	local	yes	yes	female	3	20	mixed crop	sedentary	fenced stable	no	no	negative
J118	mulalem getaneh	awi	jawi	jahimala	berima	western lowland	36.524	10.925	835	open	lowland	local	yes	yes	male	8 month	20	mixed crop	sedentary	fenced stable	no	no	negative
J119	admasu anteneh	awi	jawi	jahimala	berima	western lowland	36.524	10.925	835	open	lowland	local	yes	yes	female	4 and half	16	mixed crop	sedentary	fenced stable	yes	no	positive
J120	admasu anteneh	awi	jawi	jahimala	berima	western lowland	36.524	10.925	835	open	lowland	local	yes	yes	female	3	16	mixed crop	sedentary	fenced stable	no	no	negative
J121	admasu anteneh	awi	jawi	jahimala	berima	western lowland	36.524	10.925	835	open	lowland	local	yes	yes	male	8 month	16	mixed crop	sedentary	fenced stable	no	no	negative
J122	admasu anteneh	awi	jawi	jahimala	berima	western lowland	36.524	10.925	835	open	lowland	local	yes	yes	female	8 month	16	mixed crop	sedentary	fenced stable	no	no	negative
J123	admasu anteneh	awi	jawi	jahimala	berima	western lowland	36.524	10.925	835	open	lowland	local	yes	yes	male	8 month	16	mixed crop	sedentary	fenced stable	no	no	negative
J124	admasu anteneh	awi	jawi	jahimala	berima	western lowland	36.524	10.925	835	open	lowland	local	yes	yes	female	4	16	mixed crop	sedentary	fenced stable	no	no	negative
J125	admasu anteneh	awi	jawi	jahimala	berima	western lowland	36.524	10.925	835	open	lowland	local	yes	yes	female	1	16	mixed crop	sedentary	fenced stable	no	no	negative
j126	abohay mohabaw	awi	jawi	bambluk	enebesea	western lowland	36.75	11.24	822	open	lowland	local	yes	yes	male	8 month	9	mixed crop	sedentary	fenced stable	no	no	negative
j127	abohay mohabaw	awi	jawi	bambluk	enebesea	western lowland	36.75	11.24	822	open	lowland	local	yes	yes	female	4	9	mixed crop	sedentary	fenced stable	no	no	negative
j128	abohay mohabaw	awi	jawi	bambluk	enebesea	western lowland	36.75	11.24	822	open	lowland	local	yes	yes	female	2	9	mixed crop	sedentary	fenced stable	no	no	negative
j130	esubalew mitik	awi	jawi	bambluk	enebesea	western lowland	36.75	11.24	822	open	lowland	local	yes	yes	female	4	5	mixed crop	sedentary	fenced stable	no	no	negative
j132	abohay mohabaw	awi	jawi	bambluk	enebesea	western lowland	36.75	11.24	822	open	lowland	local	yes	yes	male	1	9	mixed crop	sedentary	fenced stable	no	no	negative
j133	esubalew mitik	awi	jawi	bambluk	enebesea	western lowland	36.75	11.24	822	open	lowland	local	yes	yes	female	8 month	5	mixed crop	sedentary	fenced stable	no	no	negative
j134	esubalew mitik	awi	jawi	bambluk	enebesea	western lowland	36.75	11.24	822	open	lowland	local	yes	yes	female	1	5	mixed crop	sedentary	fenced stable	yes	no	positive
j135	esubalew mitik	awi	jawi	bambluk	enebesea	western lowland	36.75	11.24	822	open	lowland	local	yes	yes	female	8 month	5	mixed crop	sedentary	fenced stable	no	no	negative
j136	esubalew mitik	awi	jawi	bambluk	enebesea	western lowland	36.75	11.24	822	open	lowland	local	yes	yes	female	8 month	5	mixed crop	sedentary	fenced stable	no	no	negative
j138	bisa yismaw	awi	jawi	bambluk	enebesea	western lowland	36.75	11.24	822	open	lowland	local	yes	yes	female	8 month	3	mixed crop	sedentary	fenced stable	no	no	negative
j139	demeke babaw	awi	jawi	bambluk	enebesea	western lowland	36.75	11.24	822	open	lowland	local	yes	yes	female	4	5	mixed crop	sedentary	fenced stable	no	no	negative
j140	demeke babaw	awi	jawi	bambluk	enebesea	western lowland	36.75	11.24	822	open	lowland	local	yes	yes	female	2	5	mixed crop	sedentary	fenced stable	no	no	negative
j141	asmamaw teshale	awi	jawi	bambluk	enebesea	western lowland	36.75	11.24	822	open	lowland	local	yes	yes	female	4	5	mixed crop	sedentary	fenced stable	no	yes	negative
j142	asmamaw teshale	awi	jawi	bambluk	enebesea	western lowland	36.75	11.24	822	open	lowland	local	yes	yes	female	4	5	mixed crop	sedentary	fenced stable	no	yes	negative
j143	asmamaw teshale	awi	jawi	bambluk	enebesea	western lowland	36.75	11.24	822	open	lowland	local	yes	yes	female	8 month	5	mixed crop	sedentary	fenced stable	no	yes	negative
j144	asmamaw teshale	awi	jawi	bambluk	enebesea	western lowland	36.75	11.24	822	open	lowland	local	yes	yes	male	8 month	5	mixed crop	sedentary	fenced stable	no	yes	negative
j145	asmamaw teshale	awi	jawi	bambluk	enebesea	western lowland	36.75	11.24	822	open	lowland	local	yes	yes	female	8 month	5	mixed crop	sedentary	fenced stable	no	yes	negative
j146	getahun woldu	awi	jawi	bambluk	enebesea	western lowland	36.75	11.24	822	open	lowland	local	yes	yes	female	4	12	mixed crop	sedentary	fenced stable	no	no	negative
j158	alemayehu werke	awi	jawi	bambluk	yarefa	western lowland	36.455	10.698	822	open	lowland	local	no	yes	female	4	48	mixed crop	sedentary	fenced stable	no	no	negative
j159	alemayehu werke	awi	jawi	bambluk	yarefa	western lowland	36.455	10.698	822	open	lowland	local	no	yes	female	8 month	48	mixed crop	sedentary	fenced stable	no	no	negative
j160	alemayehu werke	awi	jawi	bambluk	yarefa	western lowland	36.455	10.698	822	open	lowland	local	no	yes	female	8 month	48	mixed crop	sedentary	fenced stable	no	no	negative
j161	alemayehu werke	awi	jawi	bambluk	yarefa	western lowland	36.455	10.698	822	open	lowland	local	no	yes	female	3	48	mixed crop	sedentary	fenced stable	no	no	negative
j162	alemayehu werke	awi	jawi	bambluk	yarefa	western lowland	36.455	10.698	822	open	lowland	local	no	yes	female	4	48	mixed crop	sedentary	fenced stable	no	no	negative
j163	alemayehu werke	awi	jawi	bambluk	yarefa	western lowland	36.455	10.698	822	open	lowland	local	no	yes	female	3	48	mixed crop	sedentary	fenced stable	no	no	negative
j164	alemayehu werke	awi	jawi	bambluk	yarefa	western lowland	36.455	10.698	822	open	lowland	local	no	yes	female	1	48	mixed crop	sedentary	fenced stable	no	no	negative
j165	alemayehu werke	awi	jawi	bambluk	yarefa	western lowland	36.455	10.698	822	open	lowland	local	no	yes	female	2	48	mixed crop	sedentary	fenced stable	no	no	negative
j179	alemayehu werke	awi	jawi	bambluk	yarefa	western lowland	36.455	10.698	822	open	lowland	local	no	yes	female	8 month	48	mixed crop	sedentary	fenced stable	no	no	negative
j180	alemayehu werke	awi	jawi	bambluk	mafira	western lowland	36.455	10.698	822	open	lowland	local	no	yes	male	8 month	48	mixed crop	sedentary	fenced stable	no	no	negative
j181	alemayehu werke	awi	jawi	bambluk	mafira	western lowland	36.455	10.698	822	open	lowland	local	no	yes	female	3	48	mixed crop	sedentary	fenced stable	no	no	negative
j182	alemayehu werke	awi	jawi	bambluk	mafira	western lowland	36.455	10.698	822	open	lowland	local	no	yes	female	8 month	48	mixed crop	sedentary	fenced stable	no	no	negative
j183	alemayehu werke	awi	jawi	bambluk	mafira	western lowland	36.455	10.698	822	open	lowland	local	no	yes	male	8 month	48	mixed crop	sedentary	fenced stable	no	no	negative
j184	alemayehu werke	awi	jawi	bambluk	mafira	western lowland	36.455	10.698	822	open	lowland	local	no	yes	male	8 month	48	mixed crop	sedentary	fenced stable	no	no	negative
j185	alemayehu werke	awi	jawi	bambluk	mafira	western lowland	36.455	10.698	822	open	lowland	local	no	yes	female	8 month	48	mixed crop	sedentary	fenced stable	no	no	negative
j186	alemayehu werke	awi	jawi	bambluk	mafira	western lowland	36.455	10.698	822	open	lowland	local	no	yes	female	4	48	mixed crop	sedentary	fenced stable	no	no	negative
j187	alemayehu werke	awi	jawi	bambluk	mafira	western lowland	36.455	10.698	822	open	lowland	local	no	yes	female	1	48	mixed crop	sedentary	fenced stable	no	no	negative
j188	alemayehu werke	awi	jawi	bambluk	mafira	western lowland	36.455	10.698	822	open	lowland	local	no	yes	male	8 month	48	mixed crop	sedentary	fenced stable	no	no	negative
mo1	adis yetiye	east gojam	hulet ejunese	debiremarium	betekiristian	western high land	37.93	11.02	1727	closed	midland	local	no	no	female	5	15	mixed crop	sedentary	housed barn	no	yes	negative
mo2	adis yetiye	east gojam	hulet ejunese	debiremarium	betekiristian	western high land	37.93	11.02	1727	closed	midland	local	no	no	male	8 month	15	mixed crop	sedentary	housed barn	no	yes	negative
mo3	adis yetiye	east gojam	hulet ejunese	debiremarium	betekiristian	western high land	37.93	11.02	1727	closed	midland	local	no	no	female	8 month	15	mixed crop	sedentary	housed barn	no	yes	negative
mo5	adis yetiye	east gojam	hulet ejunese	debiremarium	betekiristian	western high land	37.93	11.02	1727	closed	midland	local	no	no	female	3	15	mixed crop	sedentary	housed barn	no	yes	negative
mo6	adis yetiye	east gojam	hulet ejunese	debiremarium	betekiristian	western high land	37.93	11.02	1727	closed	midland	local	no	no	male	8 month	15	mixed crop	sedentary	housed barn	no	yes	negative
mo7	abere yale	east gojam	hulet ejunese	debiremarium	betekiristian	western high land	37.93	11.02	1727	open	midland	local	no	yes	female	3	15	mixed crop	sedentary	housed barn	no	no	negative
mo8	abere yale	east gojam	hulet ejunese	debiremarium	betekiristian	western high land	37.93	11.02	1727	open	midland	local	no	yes	female	5	15	mixed crop	sedentary	housed barn	no	no	negative
mo9	abere yale	east gojam	hulet ejunese	debiremarium	betekiristian	western high land	37.93	11.02	1727	open	midland	local	no	yes	male	4 and half	15	mixed crop	sedentary	housed barn	yes	no	positive
mo10	abere yale	east gojam	hulet ejunese	debiremarium	betekiristian	western high land	37.93	11.02	1727	open	midland	local	no	yes	male	4 and half	15	mixed crop	sedentary	housed barn	no	no	positive
mo13	andu alem	east gojam	hulet ejunese	debiremarium	betekiristian	western high land	37.93	11.02	1727	open	midland	local	no	yes	male	8 month	5	mixed crop	sedentary	housed barn	no	no	negative
mo14	andu alem	east gojam	hulet ejunese	debiremarium	betekiristian	western high land	37.93	11.02	1727	open	midland	local	no	yes	male	4	5	mixed crop	sedentary	housed barn	no	no	negative
mo15	fentie geh	east gojam	hulet ejunese	debiremarium	betekiristian	western high land	37.93	11.02	1727	open	midland	local	no	yes	male	8 month	4	mixed crop	sedentary	housed barn	no	yes	negative
mo16	baye	east gojam	hulet ejunese	debiremarium	betekiristian	western high land	37.93	11.02	1727	open	midland	local	no	yes	female	4	8	mixed crop	sedentary	housed barn	no	yes	negative
mo17	baye	east gojam	hulet ejunese	debiremarium	betekiristian	western high land	37.93	11.02	1727	open	midland	local	no	yes	male	8 month	8	mixed crop	sedentary	housed barn	no	yes	negative
mo18	baye	east gojam	hulet ejunese	debiremarium	betekiristian	western high land	37.93	11.02	1727	open	midland	local	no	yes	female	8 month	8	mixed crop	sedentary	housed barn	no	yes	negative
mo19	baye	east gojam	hulet ejunese	debiremarium	betekiristian	western high land	37.93	11.02	1727	open	midland	local	no	yes	male	8 month	8	mixed crop	sedentary	housed barn	no	yes	negative
mo21	baye	east gojam	hulet ejunese	debiremarium	betekiristian	western high land	37.93	11.02	1727	open	midland	local	no	yes	female	8 month	8	mixed crop	sedentary	housed barn	no	yes	negative
mo23	binor age	east gojam	hulet ejunese	debiremarium	betekiristian	western high land	37.93	11.02	1727	open	midland	local	no	yes	female	5	5	mixed crop	sedentary	housed barn	no	yes	negative
mo24	mande age	east gojam	hulet ejunese	debiremarium	betekiristian	western high land	37.93	11.02	1727	open	midland	local	no	yes	male	5	3	mixed crop	sedentary	housed barn	no	yes	negative
mo26	kasa tiruye	east gojam	hulet ejunese	debiremarium	betekiristian	western high land	37.93	11.02	1727	open	midland	local	no	yes	female	8 month	2	mixed crop	sedentary	housed barn	no	yes	negative
mo27	musa wosa	east gojam	hulet ejunese	debiremarium	betekiristian	western high land	37.93	11.02	1727	open	midland	local	no	yes	female	4	14	mixed crop	sedentary	housed barn	no	no	negative
mo28	musa wosa	east gojam	hulet ejunese	debiremarium	betekiristian	western high land	37.93	11.02	1727	open	midland	local	no	yes	female	4	14	mixed crop	sedentary	housed barn	yes	no	negative
mo29	musa wosa	east gojam	hulet ejunese	debiremarium	betekiristian	western high land	37.93	11.02	1727	open	midland	local	no	yes	female	4	14	mixed crop	sedentary	housed barn	no	no	negative
mo30	musa wosa	east gojam	hulet ejunese	debiremarium	betekiristian	western high land	37.93	11.02	1727	open	midland	local	no	yes	male	3	14	mixed crop	sedentary	housed barn	no	no	negative
mo31	musa wosa	east gojam	hulet ejunese	debiremarium	betekiristian	western high land	37.93	11.02	1727	open	midland	local	no	yes	male	3	14	mixed crop	sedentary	housed barn	no	no	negative
mo32	musa wosa	east gojam	hulet ejunese	debiremarium	betekiristian	western high land	37.93	11.02	1727	open	midland	local	no	yes	female	2	14	mixed crop	sedentary	housed barn	no	no	negative
mo34	musa wosa	east gojam	hulet ejunese	debiremarium	betekiristian	western high land	37.93	11.02	1727	open	midland	local	no	yes	male	3	14	mixed crop	sedentary	housed barn	yes	no	positive
mo35	musa wosa	east gojam	hulet ejunese	debiremarium	betekiristian	western high land	37.93	11.02	1727	open	midland	local	no	yes	male	5	14	mixed crop	sedentary	housed barn	no	no	negative
mo36	musa wosa	east gojam	hulet ejunese	debiremarium	betekiristian	western high land	37.93	11.02	1727	open	midland	local	no	yes	female	3	14	mixed crop	sedentary	housed barn	no	no	negative
mo37	sufie	east gojam	hulet ejunese	debiremarium	betekiristian	western high land	37.93	11.02	1727	open	midland	local	no	yes	female	3	20	mixed crop	sedentary	housed barn	no	no	negative
mo38	sufie	east gojam	hulet ejunese	debiremarium	betekiristian	western high land	37.93	11.02	1727	open	midland	local	no	yes	female	2	20	mixed crop	sedentary	housed barn	no	no	negative
mo39	sufie	east gojam	hulet ejunese	debiremarium	betekiristian	western high land	37.93	11.02	1727	open	midland	local	no	yes	male	3	20	mixed crop	sedentary	housed barn	no	no	negative
mo41	sufie	east gojam	hulet ejunese	debiremarium	betekiristian	western high land	37.93	11.02	1727	open	midland	local	no	yes	male	8 month	20	mixed crop	sedentary	housed barn	no	no	negative
mo42	sufie	east gojam	hulet ejunese	debiremarium	betekiristian	western high land	37.93	11.02	1727	open	midland	local	no	yes	male	1	20	mixed crop	sedentary	housed barn	no	no	negative
mo43	sufie	east gojam	hulet ejunese	debiremarium	betekiristian	western high land	37.93	11.02	1727	open	midland	local	no	yes	male	1	20	mixed crop	sedentary	housed barn	no	no	negative
mo44	sufie	east gojam	hulet ejunese	debiremarium	betekiristian	western high land	37.93	11.02	1727	open	midland	local	no	yes	male	1	20	mixed crop	sedentary	housed barn	no	no	negative
mo45	sufie	east gojam	hulet ejunese	debiremarium	betekiristian	western high land	37.93	11.02	1727	open	midland	local	no	yes	male	3	20	mixed crop	sedentary	housed barn	no	no	negative
mo46	sufie	east gojam	hulet ejunese	debiremarium	betekiristian	western high land	37.93	11.02	1727	open	midland	local	no	yes	male	3	20	mixed crop	sedentary	housed barn	no	no	negative
mo47	sufie	east gojam	hulet ejunese	debiremarium	betekiristian	western high land	37.93	11.02	1727	open	midland	local	no	yes	male	4	20	mixed crop	sedentary	housed barn	no	no	negative
mo48	sufie	east gojam	hulet ejunese	debiremarium	betekiristian	western high land	37.93	11.02	1727	open	midland	local	no	yes	male	2	20	mixed crop	sedentary	housed barn	no	no	negative
mo49	sufie	east gojam	hulet ejunese	debiremarium	betekiristian	western high land	37.93	11.02	1727	open	midland	local	no	yes	female	8 month	20	mixed crop	sedentary	housed barn	no	no	negative
mo50	sufie	east gojam	hulet ejunese	debiremarium	betekiristian	western high land	37.93	11.02	1727	open	midland	local	no	yes	male	8 month	20	mixed crop	sedentary	housed barn	no	no	negative
mo51	sufie	east gojam	hulet ejunese	debiremarium	betekiristian	western high land	37.93	11.02	1727	open	midland	local	no	yes	male	2	20	mixed crop	sedentary	housed barn	no	no	negative
mo52	sufie	east gojam	hulet ejunese	debiremarium	betekiristian	western high land	37.93	11.02	1727	open	midland	local	no	yes	male	8 month	20	mixed crop	sedentary	housed barn	no	no	negative
mo53	dereb	east gojam	hulet ejunese	debiremarium	betekiristian	western high land	37.93	11.02	1727	closed	midland	local	no	no	female	2	21	mixed crop	sedentary	housed barn	no	no	negative
mo54	dereb	east gojam	hulet ejunese	debiremarium	betekiristian	western high land	37.93	11.02	1727	closed	midland	local	no	no	male	1	21	mixed crop	sedentary	housed barn	no	no	negative
mo55	dereb	east gojam	hulet ejunese	debiremarium	betekiristian	western high land	37.93	11.02	1727	closed	midland	local	no	no	female	3	21	mixed crop	sedentary	housed barn	yes	no	negative
mo56	dereb	east gojam	hulet ejunese	debiremarium	betekiristian	western high land	37.93	11.02	1727	closed	midland	local	no	no	male	8 month	21	mixed crop	sedentary	housed barn	no	no	negative
mo57	dereb	east gojam	hulet ejunese	debiremarium	betekiristian	western high land	37.93	11.02	1727	closed	midland	local	no	no	female	3	21	mixed crop	sedentary	housed barn	no	no	negative
mo58	dereb	east gojam	hulet ejunese	debiremarium	betekiristian	western high land	37.93	11.02	1727	closed	midland	local	no	no	female	3	21	mixed crop	sedentary	housed barn	no	no	negative
mo59	dereb	east gojam	hulet ejunese	debiremarium	betekiristian	western high land	37.93	11.02	1727	closed	midland	local	no	no	male	8 month	21	mixed crop	sedentary	housed barn	no	no	negative
mo60	dereb	east gojam	hulet ejunese	debiremarium	betekiristian	western high land	37.93	11.02	1727	closed	midland	local	no	no	female	3	21	mixed crop	sedentary	housed barn	no	no	negative
mo61	dereb	east gojam	hulet ejunese	debiremarium	betekiristian	western high land	37.93	11.02	1727	closed	midland	local	no	no	female	8 month	21	mixed crop	sedentary	housed barn	no	no	negative
mo63	dereb	east gojam	hulet ejunese	debiremarium	betekiristian	western high land	37.93	11.02	1727	closed	midland	local	no	no	male	2	21	mixed crop	sedentary	housed barn	no	no	negative
mo66	dereb	east gojam	hulet ejunese	debiremarium	betekiristian	western high land	37.93	11.02	1727	closed	midland	local	no	no	male	8 month	21	mixed crop	sedentary	housed barn	no	no	negative
mo67	dereb	east gojam	hulet ejunese	debiremarium	betekiristian	western high land	37.93	11.02	1727	closed	midland	local	no	no	male	2	21	mixed crop	sedentary	housed barn	no	no	negative
mo69	shegaw	east gojam	hulet ejunese	debiremarium	betekiristian	western high land	37.93	11.02	1727	closed	midland	local	no	no	female	3	15	mixed crop	sedentary	housed barn	no	no	negative
mo70	shegaw	east gojam	hulet ejunese	debiremarium	betekiristian	western high land	37.93	11.02	1727	closed	midland	local	no	no	male	3	15	mixed crop	sedentary	housed barn	no	no	negative
mo71	shegaw	east gojam	hulet ejunese	debiremarium	betekiristian	western high land	37.93	11.02	1727	closed	midland	local	no	no	male	2	15	mixed crop	sedentary	housed barn	no	no	negative
mo72	shegaw	east gojam	hulet ejunese	debiremarium	betekiristian	western high land	37.93	11.02	1727	closed	midland	local	no	no	female	8 month	15	mixed crop	sedentary	housed barn	no	no	negative
mo73	shegaw	east gojam	hulet ejunese	debiremarium	betekiristian	western high land	37.93	11.02	1727	closed	midland	local	no	no	female	1	15	mixed crop	sedentary	housed barn	no	no	negative
mo74	shegaw	east gojam	hulet ejunese	debiremarium	betekiristian	western high land	37.93	11.02	1727	closed	midland	local	no	no	male	1	15	mixed crop	sedentary	housed barn	no	no	negative
mo75	shegaw	east gojam	hulet ejunese	debiremarium	betekiristian	western high land	37.93	11.02	1727	closed	midland	local	no	no	male	1	6	mixed crop	sedentary	housed barn	no	no	negative
mo76	shegaw	east gojam	hulet ejunese	debiremarium	betekiristian	western high land	37.93	11.02	1727	closed	midland	local	no	no	female	2	6	mixed crop	sedentary	housed barn	no	no	negative
mo77	shegaw	east gojam	hulet ejunese	debiremarium	betekiristian	western high land	37.93	11.02	1727	closed	midland	local	no	no	female	3	6	mixed crop	sedentary	housed barn	no	no	negative
mo78	mare	east gojam	hulet ejunese	debiremarium	betekiristian	western high land	37.93	11.02	1727	closed	midland	local	no	no	male	1	9	mixed crop	sedentary	housed barn	no	yes	negative
mo79	mohamed	east gojam	hulet ejunese	debiremarium	betekiristian	western high land	37.93	11.02	1727	closed	midland	local	no	no	male	1	9	mixed crop	sedentary	housed barn	no	yes	negative
mo80	asen	east gojam	hulet ejunese	debiremarium	betekiristian	western high land	37.93	11.02	1727	closed	midland	local	no	no	female	2	9	mixed crop	sedentary	housed barn	no	yes	negative
mo81	asen	east gojam	hulet ejunese	debiremarium	betekiristian	western high land	37.93	11.02	1727	closed	midland	local	no	no	female	1	9	mixed crop	sedentary	housed barn	no	yes	negative
mo82	asen	east gojam	hulet ejunese	debiremarium	betekiristian	western high land	37.93	11.02	1727	closed	midland	local	no	no	female	2	9	mixed crop	sedentary	housed barn	no	yes	negative
mo83	asen	east gojam	hulet ejunese	debiremarium	betekiristian	western high land	37.93	11.02	1727	closed	midland	local	no	no	male	8 month	9	mixed crop	sedentary	housed barn	no	yes	negative
mo85	asen	east gojam	hulet ejunese	debiremarium	betekiristian	western high land	37.93	11.02	1727	closed	midland	local	no	no	female	5	9	mixed crop	sedentary	housed barn	no	yes	negative
mo86	wustemarium	east gojam	hulet ejunese	debiremarium	betekiristian	western high land	37.93	11.02	1727	closed	midland	local	no	no	female	8 month	5	mixed crop	sedentary	housed barn	no	no	negative
mo87	wustemarium	east gojam	hulet ejunese	debiremarium	betekiristian	western high land	37.93	11.02	1727	closed	midland	local	no	no	female	2	5	mixed crop	sedentary	housed barn	no	no	negative
mo88	wustemarium	east gojam	hulet ejunese	debiremarium	betekiristian	western high land	37.93	11.02	1727	closed	midland	local	no	no	female	1	5	mixed crop	sedentary	housed barn	no	no	negative
mo89	yebrahim	east gojam	hulet ejunese	debiremarium	betekiristian	western high land	37.93	11.02	1727	closed	midland	local	no	no	female	1	7	mixed crop	sedentary	housed barn	no	no	negative
mo90	yebrahim	east gojam	hulet ejunese	debiremarium	betekiristian	western high land	37.93	11.02	1727	closed	midland	local	no	no	male	2	7	mixed crop	sedentary	housed barn	no	no	negative
mo92	jasie	east gojam	hulet ejunese	debiremarium	betekiristian	western high land	37.93	11.02	1727	open	midland	local	no	yes	male	3	15	mixed crop	sedentary	housed barn	no	no	negative
mo93	jasie	east gojam	hulet ejunese	debiremarium	betekiristian	western high land	37.93	11.02	1727	open	midland	local	no	yes	female	5	15	mixed crop	sedentary	housed barn	no	no	negative
mo94	jasie	east gojam	hulet ejunese	debiremarium	betekiristian	western high land	37.93	11.02	1727	open	midland	local	no	yes	female	2	15	mixed crop	sedentary	housed barn	no	no	negative
mo95	jasie	east gojam	hulet ejunese	debiremarium	sefinege	western high land	37.93	11.02	1830	open	midland	local	no	yes	male	1	15	mixed crop	sedentary	housed barn	no	no	negative
mo96	jasie	east gojam	hulet ejunese	debiremarium	sefinege	western high land	37.93	11.02	1830	open	midland	local	no	yes	female	3	15	mixed crop	sedentary	housed barn	yes	no	positive
mo97	jasie	east gojam	hulet ejunese	debiremarium	sefinege	western high land	37.93	11.02	1830	open	midland	local	no	yes	female	2	15	mixed crop	sedentary	housed barn	no	no	negative
mo98	jasie	east gojam	hulet ejunese	debiremarium	sefinege	western high land	37.93	11.02	1830	open	midland	local	no	yes	male	2	15	mixed crop	sedentary	housed barn	no	no	negative
mo99	shega	east gojam	hulet ejunese	debiremarium	sefinege	western high land	37.93	11.02	1830	open	midland	local	no	yes	male	2	5	mixed crop	sedentary	housed barn	no	no	negative
mo100	shega	east gojam	hulet ejunese	debiremarium	sefinege	western high land	37.93	11.02	1830	open	midland	local	no	yes	male	2	5	mixed crop	sedentary	housed barn	no	no	negative
mo101	shega	east gojam	hulet ejunese	debiremarium	sefinege	western high land	37.93	11.02	1830	open	midland	local	no	yes	male	2	5	mixed crop	sedentary	housed barn	no	no	negative
mo102	shega	east gojam	hulet ejunese	debiremarium	sefinege	western high land	37.93	11.02	1830	open	midland	local	no	yes	female	4	5	mixed crop	sedentary	housed barn	yes	no	positive
mo103	shega	east gojam	hulet ejunese	debiremarium	sefinege	western high land	37.93	11.02	1830	open	midland	local	no	yes	female	2	5	mixed crop	sedentary	housed barn	no	no	negative
mo104	ahmed	east gojam	hulet ejunese	debiremarium	sefinege	western high land	37.93	11.02	1830	open	midland	local	no	yes	female	1	11	mixed crop	sedentary	housed barn	no	no	negative
mo105	ahmed	east gojam	hulet ejunese	debiremarium	sefinege	western high land	37.93	11.02	1830	open	midland	local	no	yes	female	2	11	mixed crop	sedentary	housed barn	no	no	negative
mo106	ahmed	east gojam	hulet ejunese	debiremarium	sefinege	western high land	37.93	11.02	1830	open	midland	local	no	yes	male	8 month	11	mixed crop	sedentary	housed barn	no	no	negative
mo107	ahmed	east gojam	hulet ejunese	debiremarium	sefinege	western high land	37.93	11.02	1830	open	midland	local	no	yes	female	3	11	mixed crop	sedentary	housed barn	no	no	negative
mo108	ahmed	east gojam	hulet ejunese	debiremarium	sefinege	western high land	37.93	11.02	1830	open	midland	local	no	yes	female	8 month	11	mixed crop	sedentary	housed barn	no	no	negative
mo109	ahmed	east gojam	hulet ejunese	debiremarium	sefinege	western high land	37.93	11.02	1830	open	midland	local	no	yes	female	8 month	11	mixed crop	sedentary	housed barn	no	no	negative
mo110	ahmed	east gojam	hulet ejunese	debiremarium	sefinege	western high land	37.93	11.02	1830	open	midland	local	no	yes	female	8 month	11	mixed crop	sedentary	housed barn	no	no	negative
mo111	kefaye	east gojam	hulet ejunese	debiremarium	sefinege	western high land	37.93	11.02	1830	open	midland	local	no	yes	female	8 month	17	mixed crop	sedentary	housed barn	no	yes	negative
mo112	kefaye	east gojam	hulet ejunese	debiremarium	sefinege	western high land	37.93	11.02	1830	open	midland	local	no	yes	female	3	17	mixed crop	sedentary	housed barn	yes	yes	negative
mo113	kefaye	east gojam	hulet ejunese	debiremarium	sefinege	western high land	37.93	11.02	1830	open	midland	local	no	yes	female	2	17	mixed crop	sedentary	housed barn	yes	yes	negative
mo114	kefaye	east gojam	hulet ejunese	debiremarium	sefinege	western high land	37.93	11.02	1830	open	midland	local	no	yes	female	3	17	mixed crop	sedentary	housed barn	yes	yes	negative
mo115	kefaye	east gojam	hulet ejunese	debiremarium	sefinege	western high land	37.93	11.02	1830	open	midland	local	no	yes	female	2	17	mixed crop	sedentary	housed barn	yes	yes	negative
mo116	kefaye	east gojam	hulet ejunese	debiremarium	sefinege	western high land	37.93	11.02	1830	open	midland	local	no	yes	male	3	17	mixed crop	sedentary	housed barn	yes	yes	negative
mo117	kefaye	east gojam	hulet ejunese	debiremarium	sefinege	western high land	37.93	11.02	1830	open	midland	local	no	yes	female	4 and half	17	mixed crop	sedentary	housed barn	yes	yes	positive
mo118	kefaye	east gojam	hulet ejunese	debiremarium	sefinege	western high land	37.93	11.02	1830	open	midland	local	no	yes	male	1	17	mixed crop	sedentary	housed barn	yes	yes	negative
mo119	kefaye	east gojam	hulet ejunese	debiremarium	sefinege	western high land	37.93	11.02	1830	open	midland	local	no	yes	male	2	17	mixed crop	sedentary	housed barn	yes	yes	negative
mo120	kefaye	east gojam	hulet ejunese	debiremarium	sefinege	western high land	37.93	11.02	1830	open	midland	local	no	yes	male	3	17	mixed crop	sedentary	housed barn	yes	yes	negative
mo121	shemie	east gojam	hulet ejunese	wubkecharit	degawub	western high land	37.914	11.171	1812	open	midland	local	no	yes	female	2	9	mixed crop	sedentary	housed barn	no	no	negative
mo122	shemie	east gojam	hulet ejunese	wubkecharit	degawub	western high land	37.914	11.171	1812	open	midland	local	no	yes	female	3	9	mixed crop	sedentary	housed barn	no	no	negative
mo123	shemie	east gojam	hulet ejunese	wubkecharit	degawub	western high land	37.914	11.171	1812	open	midland	local	no	yes	female	4	9	mixed crop	sedentary	housed barn	no	no	negative
mo124	shemie	east gojam	hulet ejunese	wubkecharit	degawub	western high land	37.914	11.171	1812	open	midland	local	no	yes	female	4	9	mixed crop	sedentary	housed barn	no	no	negative
mo126	shemie	east gojam	hulet ejunese	wubkecharit	degawub	western high land	37.914	11.171	1812	open	midland	local	no	yes	female	3	9	mixed crop	sedentary	housed barn	yes	no	positive
mo127	berhan	east gojam	hulet ejunese	wubkecharit	degawub	western high land	37.914	11.171	1812	open	midland	local	no	yes	female	2	8	mixed crop	sedentary	housed barn	no	no	negative
mo128	berhan	east gojam	hulet ejunese	wubkecharit	degawub	western high land	37.914	11.171	1812	open	midland	local	no	yes	female	5	8	mixed crop	sedentary	housed barn	no	no	negative
mo129	berhan	east gojam	hulet ejunese	wubkecharit	degawub	western high land	37.914	11.171	1812	open	midland	local	no	yes	female	3	8	mixed crop	sedentary	f and house stable	no	no	negative
mo130	berhan	east gojam	hulet ejunese	wubkecharit	degawub	western high land	37.914	11.171	1812	open	midland	local	no	yes	male	8 month	8	mixed crop	sedentary	f and house stable	no	no	negative
mo131	berhan	east gojam	hulet ejunese	wubkecharit	degawub	western high land	37.914	11.171	1812	open	midland	local	no	yes	female	8 month	8	mixed crop	sedentary	f and house stable	yes	no	positive
mo132	berhan	east gojam	hulet ejunese	wubkecharit	degawub	western high land	37.914	11.171	1812	open	midland	local	no	yes	male	8 month	8	mixed crop	sedentary	f and house stable	no	no	negative
mo133	berhan	east gojam	hulet ejunese	wubkecharit	degawub	western high land	37.914	11.171	1812	open	midland	local	no	yes	female	5	8	mixed crop	sedentary	f and house stable	no	no	negative
mo134	berhan	east gojam	hulet ejunese	wubkecharit	degawub	western high land	37.914	11.171	1812	open	midland	local	no	yes	male	1	8	mixed crop	sedentary	f and house stable	yes	no	negative
mo136	belete	east gojam	hulet ejunese	wubkecharit	degawub	western high land	37.914	11.171	1812	open	midland	local	no	yes	female	2	9	mixed crop	sedentary	f and house stable	yes	yes	negative
mo137	belete	east gojam	hulet ejunese	wubkecharit	degawub	western high land	37.914	11.171	1812	open	midland	local	no	yes	female	5	9	mixed crop	sedentary	f and house stable	no	yes	negative
mo138	belete	east gojam	hulet ejunese	wubkecharit	degawub	western high land	37.914	11.171	1812	open	midland	local	no	yes	male	1	9	mixed crop	sedentary	f and house stable	no	yes	negative
mo139	belete	east gojam	hulet ejunese	wubkecharit	degawub	western high land	37.914	11.171	1812	open	midland	local	no	yes	female	5	9	mixed crop	sedentary	f and house stable	no	yes	negative
mo140	belete	east gojam	hulet ejunese	wubkecharit	degawub	western high land	37.914	11.171	1812	open	midland	local	no	yes	female	4	9	mixed crop	sedentary	f and house stable	no	yes	negative
mo141	amare	east gojam	hulet ejunese	wubkecharit	degawub	western high land	37.914	11.171	1812	closed	midland	local	no	no	male	2	11	mixed crop	sedentary	f and house stable	no	yes	negative
mo142	amare	east gojam	hulet ejunese	wubkecharit	degawub	western high land	37.914	11.171	1812	closed	midland	local	no	no	female	1	11	mixed crop	sedentary	f and house stable	no	yes	negative
mo143	amare	east gojam	hulet ejunese	wubkecharit	sambaber	western high land	37.914	11.171	1812	closed	midland	local	no	no	female	4	11	mixed crop	sedentary	f and house stable	no	yes	negative
mo144	amare	east gojam	hulet ejunese	wubkecharit	sambaber	western high land	37.914	11.171	1812	closed	midland	local	no	no	male	8 month	11	mixed crop	sedentary	f and house stable	yes	yes	negative
mo145	amare	east gojam	hulet ejunese	wubkecharit	sambaber	western high land	37.914	11.171	1812	closed	midland	local	no	no	female	4	11	mixed crop	sedentary	f and house stable	yes	yes	negative
mo146	amare	east gojam	hulet ejunese	wubkecharit	sambaber	western high land	37.914	11.171	1812	closed	midland	local	no	no	male	2	11	mixed crop	sedentary	f and house stable	yes	yes	negative
mo147	amare	east gojam	hulet ejunese	wubkecharit	sambaber	western high land	37.914	11.171	1812	closed	midland	local	no	no	female	8 month	11	mixed crop	sedentary	f and house stable	no	yes	negative
mo148	amare	east gojam	hulet ejunese	wubkecharit	sambaber	western high land	37.914	11.171	1812	closed	midland	local	no	no	female	8 month	11	mixed crop	sedentary	f and house stable	no	yes	negative
mo150	yestedaw	east gojam	hulet ejunese	wubkecharit	sambaber	western high land	37.914	11.171	1812	closed	midland	local	no	no	male	2	13	mixed crop	sedentary	f and house stable	no	no	negative
mo151	yestedaw	east gojam	hulet ejunese	wubkecharit	sambaber	western high land	37.914	11.171	1812	closed	midland	local	no	no	female	2	13	mixed crop	sedentary	housed barn	no	no	negative
mo152	yestedaw	east gojam	hulet ejunese	wubkecharit	sambaber	western high land	37.914	11.171	1812	closed	midland	local	no	no	female	2	13	mixed crop	sedentary	housed barn	no	no	negative
mo153	yestedaw	east gojam	hulet ejunese	wubkecharit	sambaber	western high land	37.914	11.171	1812	closed	midland	local	no	no	female	2	13	mixed crop	sedentary	housed barn	no	no	negative
mo154	yestedaw	east gojam	hulet ejunese	wubkecharit	sambaber	western high land	37.914	11.171	1812	closed	midland	local	no	no	male	8 month	13	mixed crop	sedentary	housed barn	no	no	negative
mo156	yestedaw	east gojam	hulet ejunese	wubkecharit	sambaber	western high land	37.914	11.171	1812	closed	midland	local	no	no	female	3	13	mixed crop	sedentary	housed barn	no	no	negative
mo157	yestedaw	east gojam	hulet ejunese	wubkecharit	sambaber	western high land	37.914	11.171	1812	closed	midland	local	no	no	male	8 month	13	mixed crop	sedentary	housed barn	no	no	negative
mo158	yestedaw	east gojam	hulet ejunese	wubkecharit	sambaber	western high land	37.914	11.171	1812	closed	midland	local	no	no	female	9 month	13	mixed crop	sedentary	housed barn	no	no	negative
mo159	amare	east gojam	hulet ejunese	wubkecharit	sambaber	western high land	37.914	11.171	1812	open	midland	local	no	yes	male	2	14	mixed crop	sedentary	housed barn	no	no	negative
mo160	amare	east gojam	hulet ejunese	wubkecharit	sambaber	western high land	37.914	11.171	1812	open	midland	local	no	yes	female	5	14	mixed crop	sedentary	housed barn	no	no	negative
mo161	amare	east gojam	hulet ejunese	wubkecharit	sambaber	western high land	37.914	11.171	1812	open	midland	local	no	yes	female	4	14	mixed crop	sedentary	housed barn	no	no	negative
mo162	amare	east gojam	hulet ejunese	wubkecharit	sambaber	western high land	37.865	10.974	1732	open	midland	local	no	yes	female	5	14	mixed crop	sedentary	housed barn	no	no	negative
mo163	amare	east gojam	hulet ejunese	wubkecharit	sambaber	western high land	37.865	10.974	1732	open	midland	local	no	yes	female	1	14	mixed crop	sedentary	housed barn	no	no	negative
mo164	amare	east gojam	hulet ejunese	wubkecharit	sambaber	western high land	37.865	10.974	1732	open	midland	local	no	yes	female	9 month	14	mixed crop	sedentary	housed barn	no	no	negative
mo165	awoke	east gojam	hulet ejunese	wubkecharit	sambaber	western high land	37.865	10.974	1732	open	midland	local	no	yes	male	2	8	mixed crop	sedentary	housed barn	no	yes	negative
mo166	awoke	east gojam	hulet ejunese	wubkecharit	sambaber	western high land	37.865	10.974	1732	open	midland	local	no	yes	male	3	8	mixed crop	sedentary	housed barn	no	yes	negative
mo167	awoke	east gojam	hulet ejunese	wubkecharit	sambaber	western high land	37.865	10.974	1732	open	midland	local	no	yes	male	3	8	mixed crop	sedentary	housed barn	no	yes	negative
mo168	awoke	east gojam	hulet ejunese	wubkecharit	sambaber	western high land	37.865	10.974	1732	open	midland	local	no	yes	male	3	8	mixed crop	sedentary	housed barn	no	yes	negative
mo169	seferaw	east gojam	hulet ejunese	wubkecharit	sambaber	western high land	37.865	10.974	1732	open	midland	local	no	yes	male	4	19	mixed crop	sedentary	housed barn	no	yes	negative
mo171	seferaw	east gojam	hulet ejunese	wubkecharit	sambaber	western high land	37.865	10.974	1732	open	midland	local	no	yes	male	2	19	mixed crop	sedentary	housed barn	no	yes	negative
mo172	seferaw	east gojam	hulet ejunese	wubkecharit	sambaber	western high land	37.865	10.974	1732	open	midland	local	no	yes	male	9 month	19	mixed crop	sedentary	housed barn	no	yes	negative
mo173	seferaw	east gojam	hulet ejunese	wubkecharit	sambaber	western high land	37.865	10.974	1732	open	midland	local	no	yes	female	5	19	mixed crop	sedentary	housed barn	no	yes	negative
mo174	seferaw	east gojam	hulet ejunese	wubkecharit	sambaber	western high land	37.865	10.974	1732	open	midland	local	no	yes	male	4 and half	19	mixed crop	sedentary	housed barn	yes	yes	positive
mo175	seferaw	east gojam	hulet ejunese	wubkecharit	sambaber	western high land	37.865	10.974	1732	open	midland	local	no	yes	male	4	19	mixed crop	sedentary	housed barn	no	yes	negative
mo176	seferaw	east gojam	hulet ejunese	wubkecharit	sambaber	western high land	37.865	10.974	1732	open	midland	local	no	yes	male	1	19	mixed crop	sedentary	housed barn	no	yes	negative
mo177	seferaw	east gojam	hulet ejunese	wubkecharit	sambaber	western high land	37.865	10.974	1732	open	midland	local	no	yes	male	4	19	mixed crop	sedentary	housed barn	no	yes	positive
mo178	seferaw	east gojam	hulet ejunese	wubkecharit	sambaber	western high land	37.865	10.974	1732	open	midland	local	no	yes	male	1	19	mixed crop	sedentary	housed barn	no	yes	negative
mo179	seferaw	east gojam	hulet ejunese	wubkecharit	sambaber	western high land	37.865	10.974	1732	open	midland	local	no	yes	male	1	19	mixed crop	sedentary	housed barn	no	yes	negative
mo180	seferaw	east gojam	hulet ejunese	wubkecharit	sambaber	western high land	37.865	10.974	1732	open	midland	local	no	yes	male	1	19	mixed crop	sedentary	housed barn	no	yes	negative
mo181	seferaw	east gojam	hulet ejunese	wubkecharit	sambaber	western high land	37.865	10.974	1732	open	midland	local	no	yes	female	1	19	mixed crop	sedentary	housed barn	no	yes	negative
mo182	seferaw	east gojam	hulet ejunese	wubkecharit	sambaber	western high land	37.865	10.974	1732	open	midland	local	no	yes	female	1	19	mixed crop	sedentary	housed barn	no	yes	negative
mo185	abebe	east gojam	hulet ejunese	wubkecharit	sambaber	western high land	37.865	10.974	1732	open	midland	local	no	yes	female	5	7	mixed crop	sedentary	housed barn	no	no	negative
we1	gezahgn adinew	central gondar	wegera	sebetige	weyiraba	western lowland	37.628	12.749	2407	open	midland	local	yes	yes	female	3	23	mixed crop	sedentary	fenced stable	no	yes	negative
we3	gezahgn adinew	central gondar	wegera	sebetige	weyiraba	western lowland	37.628	12.749	2407	open	midland	local	yes	yes	female	3	23	mixed crop	sedentary	fenced stable	no	yes	negative
we4	gezahgn adinew	central gondar	wegera	sebetige	weyiraba	western lowland	37.628	12.749	2407	open	midland	local	yes	yes	female	3	23	mixed crop	sedentary	fenced stable	no	yes	negative
we5	gezahgn adinew	central gondar	wegera	sebetige	weyiraba	western lowland	37.628	12.749	2407	open	midland	local	yes	yes	male	4	23	mixed crop	sedentary	fenced stable	no	yes	negative
we6	gezahgn adinew	central gondar	wegera	sebetige	weyiraba	western lowland	37.628	12.749	2407	open	midland	local	yes	yes	female	2	23	mixed crop	sedentary	fenced stable	no	yes	negative
we7	gezahgn adinew	central gondar	wegera	sebetige	weyiraba	western lowland	37.628	12.749	2407	open	midland	local	yes	yes	male	9 month	23	mixed crop	sedentary	fenced stable	no	yes	negative
we9	gezahgn adinew	central gondar	wegera	sebetige	weyiraba	western lowland	37.628	12.749	2407	open	midland	local	yes	yes	male	9 month	23	mixed crop	sedentary	fenced stable	yes	yes	positive
we10	gezahgn adinew	central gondar	wegera	sebetige	weyiraba	western lowland	37.628	12.749	2407	open	midland	local	yes	yes	female	9 month	23	mixed crop	sedentary	fenced stable	no	yes	negative
we11	gezahgn adinew	central gondar	wegera	sebetige	weyiraba	western lowland	37.628	12.749	2407	open	midland	local	yes	yes	female	9 month	23	mixed crop	sedentary	fenced stable	no	yes	negative
we12	gezahgn adinew	central gondar	wegera	sebetige	weyiraba	western lowland	37.628	12.749	2407	open	midland	local	yes	yes	male	3	23	mixed crop	sedentary	fenced stable	yes	yes	positive
we13	gezahgn adinew	central gondar	wegera	sebetige	weyiraba	western lowland	37.628	12.749	2407	open	midland	local	yes	yes	female	3	23	mixed crop	sedentary	fenced stable	no	yes	negative
we14	gezahgn adinew	central gondar	wegera	sebetige	weyiraba	western lowland	37.628	12.749	2407	open	midland	local	yes	yes	male	9 month	23	mixed crop	sedentary	fenced stable	no	yes	negative
we16	gezahgn adinew	central gondar	wegera	sebetige	weyiraba	western lowland	37.628	12.749	2407	open	midland	local	yes	yes	female	5	23	mixed crop	sedentary	fenced stable	no	yes	negative
we17	gezahgn adinew	central gondar	wegera	sebetige	weyiraba	western lowland	37.628	12.749	2407	open	midland	local	yes	yes	female	3	23	mixed crop	sedentary	fenced stable	no	yes	negative
we18	gezahgn adinew	central gondar	wegera	sebetige	weyiraba	western lowland	37.628	12.749	2407	open	midland	local	yes	yes	female	1	23	mixed crop	sedentary	fenced stable	no	yes	negative
we19	gezahgn adinew	central gondar	wegera	sebetige	weyiraba	western lowland	37.628	12.749	2407	open	midland	local	yes	yes	female	9 month	23	mixed crop	sedentary	fenced stable	no	yes	negative
we20	gezahgn adinew	central gondar	wegera	sebetige	weyiraba	western lowland	37.628	12.749	2407	open	midland	local	yes	yes	female	9 month	23	mixed crop	sedentary	fenced stable	no	yes	negative
we21	tigabu mesfine	central gondar	wegera	sebetige	weyiraba	western lowland	37.628	12.749	2407	closed	midland	local	yes	no	female	2	6	mixed crop	sedentary	fenced stable	no	no	negative
we22	tigabu mesfine	central gondar	wegera	sebetige	weyiraba	western lowland	37.628	12.749	2407	closed	midland	local	yes	no	male	1	6	mixed crop	sedentary	fenced stable	no	no	negative
we23	tigabu mesfine	central gondar	wegera	sebetige	weyiraba	western lowland	37.628	12.749	2407	closed	midland	local	yes	no	male	9 month	6	mixed crop	sedentary	fenced stable	no	no	negative
we25	gebre wagnaw	central gondar	wegera	sebetige	weyiraba	western lowland	37.628	12.749	2407	closed	midland	local	yes	no	female	5	15	mixed crop	sedentary	fenced stable	no	no	negative
we26	gebre wagnaw	central gondar	wegera	sebetige	weyiraba	western lowland	37.628	12.749	2407	closed	midland	local	yes	no	female	5	15	mixed crop	sedentary	fenced stable	no	no	negative
we28	gebre wagnaw	central gondar	wegera	sebetige	weyiraba	western lowland	37.628	12.749	2407	closed	midland	local	yes	no	male	9 month	15	mixed crop	sedentary	fenced stable	no	no	negative
we29	gebre wagnaw	central gondar	wegera	sebetige	weyiraba	western lowland	37.628	12.749	2407	closed	midland	local	yes	no	female	4 and half	15	mixed crop	sedentary	fenced stable	yes	no	positive
we30	gebre wagnaw	central gondar	wegera	sebetige	weyiraba	western lowland	37.628	12.749	2407	open	midland	local	yes	yes	female	9 month	15	mixed crop	sedentary	fenced stable	no	no	negative
we31	gebre wagnaw	central gondar	wegera	sebetige	weyiraba	western lowland	37.628	12.749	2407	open	midland	local	yes	yes	female	9 month	15	mixed crop	sedentary	fenced stable	no	no	negative
we32	yimer kebede	central gondar	wegera	sebetige	weyiraba	western lowland	37.628	12.749	2407	open	midland	local	no	yes	female	2	5	mixed crop	sedentary	fenced stable	no	no	negative
we33	yimer kebede	central gondar	wegera	sebetige	weyiraba	western lowland	37.628	12.749	2407	open	midland	local	no	yes	female	9 month	5	mixed crop	sedentary	fenced stable	no	no	negative
we34	yimer kebede	central gondar	wegera	sebetige	weyiraba	western lowland	37.628	12.749	2407	open	midland	local	no	yes	female	9 month	5	mixed crop	sedentary	fenced stable	no	no	negative
we35	tekeba mesfin	central gondar	wegera	sebetige	weyiraba	western lowland	37.628	12.749	2407	open	midland	local	no	yes	female	5	9	mixed crop	sedentary	fenced stable	no	no	negative
we36	tekeba mesfin	central gondar	wegera	sebetige	weyiraba	western lowland	37.628	12.749	2407	open	midland	local	no	yes	female	3	9	mixed crop	sedentary	fenced stable	no	no	negative
we38	tekeba mesfin	central gondar	wegera	sebetige	weyiraba	western lowland	37.628	12.749	2407	open	midland	local	no	yes	female	5	9	mixed crop	sedentary	fenced stable	no	no	negative
we39	tekeba mesfin	central gondar	wegera	sebetige	weyiraba	western lowland	37.628	12.749	2407	open	midland	local	no	yes	male	9 month	9	mixed crop	sedentary	fenced stable	yes	no	negative
we40	muket kebede	central gondar	wegera	sebetige	weyiraba	western lowland	37.628	12.749	2407	open	midland	local	no	yes	female	2	5	mixed crop	sedentary	housed barn	no	yes	negative
we41	muket kebede	central gondar	wegera	sebetige	weyiraba	western lowland	37.628	12.749	2407	open	midland	local	no	yes	female	1	5	mixed crop	sedentary	housed barn	no	yes	negative
we42	muket kebede	central gondar	wegera	sebetige	weyiraba	western lowland	37.628	12.749	2407	open	midland	local	no	yes	male	9 month	5	mixed crop	sedentary	housed barn	no	yes	negative
we43	sisay derso	central gondar	wegera	sebetige	weyiraba	western lowland	37.628	12.749	2407	open	midland	local	no	yes	female	3	35	mixed crop	sedentary	housed barn	no	no	negative
we44	sisay derso	central gondar	wegera	sebetige	weyiraba	western lowland	37.628	12.749	2407	open	midland	local	no	yes	female	9 month	35	mixed crop	sedentary	housed barn	no	no	negative
we46	sisay derso	central gondar	wegera	sebetige	femina	western lowland	37.88	12.81	2309	open	midland	local	no	yes	female	5	35	mixed crop	sedentary	housed barn	no	no	negative
we47	sisay derso	central gondar	wegera	sebetige	femina	western lowland	37.88	12.81	2309	open	midland	local	no	yes	male	9 month	35	mixed crop	sedentary	housed barn	no	no	negative
we48	sisay derso	central gondar	wegera	sebetige	femina	western lowland	37.88	12.81	2309	open	midland	local	no	yes	female	9 month	35	mixed crop	sedentary	housed barn	no	no	negative
we49	sisay derso	central gondar	wegera	sebetige	femina	western lowland	37.88	12.81	2309	open	midland	local	no	yes	male	9 month	35	mixed crop	sedentary	housed barn	no	no	negative
we50	sisay derso	central gondar	wegera	sebetige	femina	western lowland	37.88	12.81	2309	open	midland	local	no	yes	female	9 month	35	mixed crop	sedentary	housed barn	no	no	negative
we51	sisay derso	central gondar	wegera	sebetige	femina	western lowland	37.88	12.81	2309	open	midland	local	no	yes	female	5	35	mixed crop	sedentary	housed barn	no	no	negative
we52	sisay derso	central gondar	wegera	sebetige	femina	western lowland	37.88	12.81	2309	open	midland	local	no	yes	male	9 month	35	mixed crop	sedentary	housed barn	no	no	negative
we54	sisay derso	central gondar	wegera	sebetige	femina	western lowland	37.88	12.81	2309	open	midland	local	no	yes	female	4	35	mixed crop	sedentary	housed barn	no	no	negative
we55	sisay derso	central gondar	wegera	sebetige	femina	western lowland	37.88	12.81	2309	open	midland	local	no	yes	female	5	35	mixed crop	sedentary	housed barn	no	no	negative
we56	sisay derso	central gondar	wegera	sebetige	femina	western lowland	37.88	12.81	2309	open	midland	local	no	yes	female	9 month	35	mixed crop	sedentary	housed barn	no	no	negative
we57	sisay derso	central gondar	wegera	sebetige	femina	western lowland	37.88	12.81	2309	open	midland	local	no	yes	female	1	35	mixed crop	sedentary	housed barn	no	no	negative
we58	sisay derso	central gondar	wegera	sebetige	femina	western lowland	37.88	12.81	2309	open	midland	local	no	yes	female	4	35	mixed crop	sedentary	housed barn	no	no	negative
we59	sisay derso	central gondar	wegera	sebetige	femina	western lowland	37.88	12.81	2309	open	midland	local	no	yes	male	1	35	mixed crop	sedentary	housed barn	no	no	negative
we60	sisay derso	central gondar	wegera	sebetige	femina	western lowland	37.88	12.81	2309	open	midland	local	no	yes	male	9 month	35	mixed crop	sedentary	housed barn	no	no	negative
we61	sisay derso	central gondar	wegera	sebetige	femina	western lowland	37.88	12.81	2309	open	midland	local	no	yes	female	3	9	mixed crop	sedentary	housed barn	no	no	negative
we62	misgan kebede	central gondar	wegera	sebetige	femina	western lowland	37.88	12.81	2309	open	midland	local	no	yes	female	2	9	mixed crop	sedentary	housed barn	no	no	negative
we64	misgan kebede	central gondar	wegera	sebetige	femina	western lowland	37.88	12.81	2309	open	midland	local	no	yes	male	9 month	9	mixed crop	sedentary	housed barn	no	no	negative
we65	misgan kebede	central gondar	wegera	sebetige	femina	western lowland	37.88	12.81	2309	open	midland	local	no	yes	male	1	9	mixed crop	sedentary	housed barn	no	no	negative
we66	shumet wagnaw	central gondar	wegera	sebetige	femina	western lowland	37.88	12.81	2309	open	midland	local	no	yes	male	2	28	mixed crop	sedentary	housed barn	no	no	negative
we67	tesfie asmare	central gondar	wegera	sebetige	femina	western lowland	37.88	12.81	2309	open	midland	local	no	yes	male	2	12	mixed crop	sedentary	housed barn	no	no	negative
we68	tesfie asmare	central gondar	wegera	sebetige	femina	western lowland	37.88	12.81	2309	open	midland	local	no	yes	female	9 month	12	mixed crop	sedentary	housed barn	no	no	negative
we69	tesfie asmare	central gondar	wegera	sebetige	femina	western lowland	37.88	12.81	2309	open	midland	local	no	yes	female	1	12	mixed crop	sedentary	housed barn	no	no	negative
we70	tesfie asmare	central gondar	wegera	sebetige	femina	western lowland	37.88	12.81	2309	open	midland	local	no	yes	female	5	12	mixed crop	sedentary	housed barn	no	no	negative
we71	tesfie asmare	central gondar	wegera	sebetige	femina	western lowland	37.88	12.81	2309	open	midland	local	no	yes	female	1	12	mixed crop	sedentary	housed barn	no	no	negative
we72	tesfie asmare	central gondar	wegera	sebetige	femina	western lowland	37.88	12.81	2309	open	midland	local	no	yes	female	3	12	mixed crop	sedentary	housed barn	no	no	negative
we73	tesfie asmare	central gondar	wegera	sebetige	femina	western lowland	37.88	12.81	2309	open	midland	local	no	yes	female	1	12	mixed crop	sedentary	housed barn	no	no	negative
we74	tesfie asmare	central gondar	wegera	sebetige	femina	western lowland	37.88	12.81	2309	open	midland	local	no	yes	female	9 month	12	mixed crop	sedentary	housed barn	no	no	negative
we75	tesfie asmare	central gondar	wegera	sebetige	femina	western lowland	37.88	12.81	2309	open	midland	local	no	yes	female	3	12	mixed crop	sedentary	housed barn	no	no	negative
we88	muket kebede	central gondar	wegera	sebetige	femina	western lowland	37.816	12.857	2467	open	midland	local	no	yes	male	1	8	mixed crop	sedentary	housed barn	yes	no	negative
we89	muket kebede	central gondar	wegera	mawi	hamusit	western lowland	37.816	12.857	2467	open	highland	local	no	yes	female	2	8	mixed crop	sedentary	housed barn	yes	no	negative
we90	muket kebede	central gondar	wegera	mawi	hamusit	western lowland	37.816	12.857	2467	open	highland	local	no	yes	female	3	8	mixed crop	sedentary	housed barn	no	no	negative
we91	muket kebede	central gondar	wegera	mawi	hamusit	western lowland	37.816	12.857	2467	open	highland	local	no	yes	male	9 month	8	mixed crop	sedentary	housed barn	no	no	negative
we92	getaw wabinet	central gondar	wegera	mawi	hamusit	western lowland	37.816	12.857	2467	open	highland	local	no	yes	male	1	18	mixed crop	sedentary	housed barn	no	yes	negative
we93	getaw wabinet	central gondar	wegera	mawi	hamusit	western lowland	37.816	12.857	2467	open	highland	local	no	yes	female	4	18	mixed crop	sedentary	housed barn	no	yes	negative
we94	getaw wabinet	central gondar	wegera	mawi	hamusit	western lowland	37.816	12.857	2467	open	highland	local	no	yes	female	4	18	mixed crop	sedentary	housed barn	no	yes	negative
we95	getaw wabinet	central gondar	wegera	mawi	hamusit	western lowland	37.816	12.857	2467	open	highland	local	no	yes	female	4	18	mixed crop	sedentary	housed barn	no	yes	negative
we96	getaw wabinet	central gondar	wegera	mawi	hamusit	western lowland	37.816	12.857	2467	open	highland	local	no	yes	female	4	18	mixed crop	sedentary	housed barn	no	yes	negative
we98	getaw wabinet	central gondar	wegera	mawi	hamusit	western lowland	37.816	12.857	2467	open	highland	local	no	yes	male	9 month	18	mixed crop	sedentary	housed barn	no	yes	negative
we99	getaw wabinet	central gondar	wegera	mawi	hamusit	western lowland	37.816	12.857	2467	open	highland	local	no	yes	female	2	18	mixed crop	sedentary	housed barn	no	yes	negative
we100	getaw wabinet	central gondar	wegera	mawi	hamusit	western lowland	37.816	12.857	2467	open	highland	local	no	yes	female	1	18	mixed crop	sedentary	housed barn	no	yes	negative
we101	getaw wabinet	central gondar	wegera	mawi	hamusit	western lowland	37.816	12.857	2467	open	highland	local	no	yes	female	1	18	mixed crop	sedentary	housed barn	no	yes	negative
we102	getaw wabinet	central gondar	wegera	mawi	hamusit	western lowland	37.816	12.857	2467	open	highland	local	no	yes	female	5	18	mixed crop	sedentary	housed barn	no	yes	negative
we103	getaw wabinet	central gondar	wegera	mawi	hamusit	western lowland	37.816	12.857	2467	open	highland	local	no	yes	male	9 month	18	mixed crop	sedentary	housed barn	no	yes	negative
we104	getaw wabinet	central gondar	wegera	mawi	hamusit	western lowland	37.816	12.857	2467	open	highland	local	no	yes	female	5	18	mixed crop	sedentary	housed barn	no	yes	negative
we105	getaw wabinet	central gondar	wegera	mawi	hamusit	western lowland	37.816	12.857	2467	open	highland	local	no	yes	female	9 month	18	mixed crop	sedentary	housed barn	no	yes	negative
we106	wabinet eshetie	central gondar	wegera	mawi	hamusit	western lowland	37.816	12.857	2467	open	highland	local	no	yes	female	2	12	mixed crop	sedentary	housed barn	no	yes	negative
we108	wabinet eshetie	central gondar	wegera	mawi	hamusit	western lowland	37.816	12.857	2467	open	highland	local	no	yes	female	2	12	mixed crop	sedentary	housed barn	no	yes	negative
we109	wabinet eshetie	central gondar	wegera	mawi	hamusit	western lowland	37.816	12.857	2467	open	highland	local	no	yes	female	4	12	mixed crop	sedentary	housed barn	no	yes	negative
we110	wabinet eshetie	central gondar	wegera	mawi	hamusit	western lowland	37.816	12.857	2467	open	highland	local	no	yes	female	1	12	mixed crop	sedentary	housed barn	no	yes	negative
we111	wabinet eshetie	central gondar	wegera	mawi	hamusit	western lowland	37.816	12.857	2467	open	highland	local	no	yes	male	9 month	12	mixed crop	sedentary	housed barn	no	yes	negative
we112	wabinet eshetie	central gondar	wegera	mawi	hamusit	western lowland	37.816	12.857	2467	open	highland	local	no	yes	female	9 month	12	mixed crop	sedentary	housed barn	no	yes	negative
we113	wabinet eshetie	central gondar	wegera	mawi	hamusit	western lowland	37.816	12.857	2467	open	highland	local	no	yes	female	9 month	12	mixed crop	sedentary	housed barn	no	yes	negative
we114	tekile moges	central gondar	wegera	mawi	hamusit	western lowland	37.816	12.857	2467	open	highland	local	no	yes	female	2	7	mixed crop	sedentary	housed barn	no	yes	negative
we116	tekile moges	central gondar	wegera	mawi	hamusit	western lowland	37.816	12.857	2467	open	highland	local	no	yes	female	9 month	7	mixed crop	sedentary	housed barn	no	yes	negative
we119	gashaw almneh	central gondar	wegera	mawi	hamusit	western lowland	37.816	12.857	2467	open	highland	local	no	yes	female	1	7	mixed crop	sedentary	housed barn	no	yes	negative
we120	gashaw almneh	central gondar	wegera	mawi	hamusit	western lowland	37.816	12.857	2467	open	highland	local	no	yes	female	4	7	mixed crop	sedentary	housed barn	no	yes	negative
we122	melkew adinew	central gondar	wegera	mawi	hamusit	western lowland	37.816	12.857	2467	open	highland	local	no	yes	female	5	8	mixed crop	sedentary	housed barn	no	yes	negative
we124	melkew adinew	central gondar	wegera	mawi	hamusit	western lowland	37.816	12.857	2467	open	highland	local	no	yes	female	4	8	mixed crop	sedentary	housed barn	no	yes	negative
we125	melkew adinew	central gondar	wegera	mawi	hamusit	western lowland	37.816	12.857	2467	open	highland	local	no	yes	female	9 month	8	mixed crop	sedentary	housed barn	no	yes	negative
we127	melkew adinew	central gondar	wegera	mawi	hamusit	western lowland	37.816	12.857	2467	open	highland	local	no	yes	male	9 month	8	mixed crop	sedentary	housed barn	no	yes	negative
we128	melkew adinew	central gondar	wegera	mawi	hamusit	western lowland	37.816	12.857	2467	open	highland	local	no	yes	female	1	8	mixed crop	sedentary	housed barn	no	yes	negative
we129	gashaw almneh	central gondar	wegera	mawi	hamusit	western lowland	37.816	12.857	2467	open	highland	local	no	yes	female	1	6	mixed crop	sedentary	housed barn	no	yes	negative
we130	gashaw almneh	central gondar	wegera	mawi	hamusit	western lowland	37.816	12.857	2467	open	highland	local	no	yes	male	9 month	6	mixed crop	sedentary	housed barn	no	yes	negative
we131	gashaw almneh	central gondar	wegera	mawi	hamusit	western lowland	37.816	12.857	2467	open	highland	local	no	yes	female	9 month	6	mixed crop	sedentary	housed barn	no	yes	negative
we133	shumiye adane	central gondar	wegera	mawi	hamusit	western lowland	37.816	12.857	2467	open	highland	local	no	yes	female	4	4	mixed crop	sedentary	fenced stable	no	yes	negative
we134	shiferaw sendeku	central gondar	wegera	mawi	hamusit	western lowland	37.816	12.857	2467	open	highland	local	no	yes	female	3	10	mixed crop	sedentary	fenced stable	yes	yes	negative
we135	shiferaw sendeku	central gondar	wegera	mawi	hamusit	western lowland	37.816	12.857	2467	open	highland	local	no	yes	female	4	10	mixed crop	sedentary	fenced stable	yes	yes	negative
we136	shiferaw sendeku	central gondar	wegera	mawi	hamusit	western lowland	37.816	12.857	2467	open	highland	local	no	yes	male	9 month	10	mixed crop	sedentary	fenced stable	yes	yes	negative
we137	shiferaw sendeku	central gondar	wegera	mawi	hamusit	western lowland	37.816	12.857	2467	open	highland	local	no	yes	female	5	10	mixed crop	sedentary	fenced stable	yes	yes	negative
we139	asnake gashaw	central gondar	wegera	mawi	hamusit	western lowland	37.816	12.857	2467	open	highland	local	no	no	female	5	5	mixed crop	sedentary	fenced stable	no	no	negative
we140	asnake gashaw	central gondar	wegera	mawi	hamusit	western lowland	37.816	12.857	2467	open	highland	local	no	no	female	3	5	mixed crop	sedentary	fenced stable	no	no	positive
we141	asresie bimrew	central gondar	wegera	mawi	hamusit	western lowland	37.816	12.857	2467	open	highland	local	no	no	female	4	25	mixed crop	sedentary	fenced stable	no	yes	negative
we142	asresie bimrew	central gondar	wegera	mawi	hamusit	western lowland	37.816	12.857	2467	open	highland	local	no	no	female	9 month	25	mixed crop	sedentary	fenced stable	no	yes	negative
we143	asresie bimrew	central gondar	wegera	mawi	hamusit	western lowland	37.816	12.857	2467	open	highland	local	no	no	female	9 month	25	mixed crop	sedentary	fenced stable	no	yes	negative
we144	asresie bimrew	central gondar	wegera	mawi	hamusit	western lowland	37.816	12.857	2467	open	highland	local	no	no	female	4	25	mixed crop	sedentary	fenced stable	no	yes	negative
we145	asresie bimrew	central gondar	wegera	mawi	hamusit	western lowland	37.816	12.857	2467	open	highland	local	no	no	female	2	25	mixed crop	sedentary	fenced stable	no	yes	negative
we146	asresie bimrew	central gondar	wegera	mawi	hamusit	western lowland	37.816	12.857	2467	open	highland	local	no	no	female	1	25	mixed crop	sedentary	fenced stable	no	yes	negative
we147	asresie bimrew	central gondar	wegera	mawi	hamusit	western lowland	37.816	12.857	2467	open	highland	local	no	no	female	2	25	mixed crop	sedentary	fenced stable	no	yes	negative
we148	asresie bimrew	central gondar	wegera	mawi	hamusit	western lowland	37.816	12.857	2467	open	highland	local	no	no	male	9 month	25	mixed crop	sedentary	fenced stable	no	yes	negative
we149	asresie bimrew	central gondar	wegera	mawi	hamusit	western lowland	37.816	12.857	2467	open	highland	local	no	no	female	1	25	mixed crop	sedentary	fenced stable	no	yes	negative
we151	asresie bimrew	central gondar	wegera	mawi	hamusit	western lowland	37.816	12.857	2467	open	highland	local	no	no	female	3	25	mixed crop	sedentary	fenced stable	no	yes	negative
we153	asresie bimrew	central gondar	wegera	mawi	hamusit	western lowland	37.816	12.857	2467	open	highland	local	no	no	female	4	25	mixed crop	sedentary	fenced stable	no	yes	negative
we155	asresie bimrew	central gondar	wegera	mawi	hamusit	western lowland	37.816	12.857	2467	open	highland	local	no	no	male	9 month	25	mixed crop	sedentary	fenced stable	no	yes	negative
we156	asresie bimrew	central gondar	wegera	mawi	hamusit	western lowland	37.816	12.857	2467	open	highland	local	no	no	female	9 month	25	mixed crop	sedentary	fenced stable	no	yes	negative
we157	asresie bimrew	central gondar	wegera	mawi	hamusit	western lowland	37.816	12.857	2467	open	highland	local	no	no	male	9 month	20	mixed crop	sedentary	fenced stable	no	yes	negative
we158	adisie jejaw	central gondar	wegera	mawi	hamusit	western lowland	37.816	12.857	2467	open	highland	local	no	no	female	3	20	mixed crop	sedentary	fenced stable	no	yes	negative
we159	adisie jejaw	central gondar	wegera	mawi	hamusit	western lowland	37.816	12.857	2467	open	highland	local	no	no	female	4	20	mixed crop	sedentary	fenced stable	no	yes	negative
we160	adisie jejaw	central gondar	wegera	mawi	hamusit	western lowland	37.816	12.857	2467	open	highland	local	no	no	female	9 month	20	mixed crop	sedentary	fenced stable	no	yes	negative
we162	adisie jejaw	central gondar	wegera	mawi	hamusit	western lowland	37.816	12.857	2467	open	highland	local	no	no	male	3	20	mixed crop	sedentary	fenced stable	no	yes	negative
we163	adisie jejaw	central gondar	wegera	mawi	hamusit	western lowland	37.816	12.857	2467	open	highland	local	no	no	female	4	20	mixed crop	sedentary	fenced stable	no	yes	negative
we164	adisie jejaw	central gondar	wegera	mawi	hamusit	western lowland	37.816	12.857	2467	open	highland	local	no	no	male	9 month	20	mixed crop	sedentary	fenced stable	no	yes	negative
we165	adisie jejaw	central gondar	wegera	mawi	hamusit	western lowland	37.816	12.857	2467	open	highland	local	no	no	female	1	20	mixed crop	sedentary	fenced stable	no	yes	negative
we166	adisie jejaw	central gondar	wegera	mawi	hamusit	western lowland	37.816	12.857	2467	open	highland	local	no	no	female	1	20	mixed crop	sedentary	fenced stable	no	yes	negative
we167	adisie jejaw	central gondar	wegera	mawi	hamusit	western lowland	37.816	12.857	2467	open	highland	local	no	no	female	2	20	mixed crop	sedentary	fenced stable	no	yes	negative
we168	adisie jejaw	central gondar	wegera	mawi	hamusit	western lowland	37.816	12.857	2467	open	highland	local	no	no	female	3	20	mixed crop	sedentary	fenced stable	no	yes	negative
we170	adisie jejaw	central gondar	wegera	mawi	hamusit	western lowland	37.816	12.857	2467	open	highland	local	no	no	female	5	20	mixed crop	sedentary	fenced stable	no	yes	negative
we171	eshete melkamu	central gondar	wegera	mawi	hamusit	western lowland	37.816	12.857	2467	open	highland	local	no	no	female	5	20	mixed crop	sedentary	housed barn	no	no	negative
we172	eshete melkamu	central gondar	wegera	mawi	hamusit	western lowland	37.816	12.857	2467	open	highland	local	no	no	female	2	20	mixed crop	sedentary	housed barn	no	no	negative
we173	eshete melkamu	central gondar	wegera	mawi	hamusit	western lowland	37.816	12.857	2467	open	highland	local	no	no	female	3	20	mixed crop	sedentary	housed barn	no	no	negative
we174	eshete melkamu	central gondar	wegera	mawi	hamusit	western lowland	37.816	12.857	2467	open	highland	local	no	no	female	3	20	mixed crop	sedentary	housed barn	no	no	negative
we175	eshete melkamu	central gondar	wegera	mawi	hamusit	western lowland	37.816	12.857	2467	open	highland	local	no	no	female	4	20	mixed crop	sedentary	housed barn	no	no	negative
we179	ASRE KEBEDE	central gondar	wegera	mawi	hamusit	western lowland	37.816	12.857	2467	open	highland	local	no	no	male	9 month	50	mixed crop	sedentary	housed barn	no	yes	negative
we180	ASRE KEBEDE	central gondar	wegera	mawi	hamusit	western lowland	37.816	12.857	2467	open	highland	local	no	no	female	1	50	mixed crop	sedentary	housed barn	no	yes	negative
we181	ASRE KEBEDE	central gondar	wegera	mawi	hamusit	western lowland	37.816	12.857	2467	open	highland	local	no	no	female	1	50	mixed crop	sedentary	housed barn	no	yes	negative
we182	ASRE KEBEDE	central gondar	wegera	mawi	hamusit	western lowland	37.816	12.857	2467	open	highland	local	no	no	female	2	50	mixed crop	sedentary	housed barn	no	yes	negative
we183	ASRE KEBEDE	central gondar	wegera	mawi	hamusit	western lowland	37.816	12.857	2467	open	highland	local	no	no	female	3	50	mixed crop	sedentary	housed barn	no	yes	negative
we184	ASRE KEBEDE	central gondar	wegera	mawi	hamusit	western lowland	37.816	12.857	2467	open	highland	local	no	no	female	5	50	mixed crop	sedentary	housed barn	no	yes	negative
we185	ASRE KEBEDE	central gondar	wegera	mawi	hamusit	western lowland	37.816	12.857	2467	open	highland	local	no	no	female	5	50	mixed crop	sedentary	housed barn	no	no	negative
we186	ASRE KEBEDE	central gondar	wegera	mawi	hamusit	western lowland	37.816	12.857	2467	open	highland	local	no	no	female	2	50	mixed crop	sedentary	housed barn	no	no	negative
we187	ASRE KEBEDE	central gondar	wegera	mawi	hamusit	western lowland	37.816	12.857	2467	open	highland	local	no	no	female	3	50	mixed crop	sedentary	housed barn	no	no	negative
we188	ASRE KEBEDE	central gondar	wegera	mawi	hamusit	western lowland	37.816	12.857	2467	open	highland	local	no	no	female	3	50	mixed crop	sedentary	housed barn	no	no	negative
we189	ASRE KEBEDE	central gondar	wegera	mawi	hamusit	western lowland	37.816	12.857	2467	open	highland	local	no	no	female	4	50	mixed crop	sedentary	housed barn	no	no	negative
we183	SISAY ALEMU	central gondar	wegera	mawi	hamusit	western lowland	37.816	12.857	2467	open	highland	local	no	no	female	3	43	mixed crop	sedentary	housed barn	no	yes	negative
we184	SISAY ALEMU	central gondar	wegera	mawi	hamusit	western lowland	37.816	12.857	2467	open	highland	local	no	no	female	5	43	mixed crop	sedentary	housed barn	no	yes	negative
we185	SISAY ALEMU	central gondar	wegera	mawi	hamusit	western lowland	37.816	12.857	2467	open	highland	local	no	no	female	5	43	mixed crop	sedentary	housed barn	no	no	negative
we186	SISAY ALEMU	central gondar	wegera	mawi	hamusit	western lowland	37.816	12.857	2467	open	highland	local	no	no	female	2	43	mixed crop	sedentary	housed barn	no	no	negative
we187	SISAY ALEMU	central gondar	wegera	mawi	hamusit	western lowland	37.816	12.857	2467	open	highland	local	no	no	female	3	43	mixed crop	sedentary	housed barn	no	no	negative
we188	SISAY ALEMU	central gondar	wegera	mawi	hamusit	western lowland	37.816	12.857	2467	open	highland	local	no	no	female	3	43	mixed crop	sedentary	housed barn	no	no	negative
we189	SISAY ALEMU	central gondar	wegera	mawi	hamusit	western lowland	37.816	12.857	2467	open	highland	local	no	no	female	4	43	mixed crop	sedentary	housed barn	no	no	negative
we190	DEMIS AKASI	central gondar	wegera	mawi	hamusit	western lowland	37.816	12.857	2467	open	highland	local	no	no	female	4	22	mixed crop	sedentary	housed barn	no	no	negative
d2	sitotaw eshete	central gondar	east debia	koladiba	weyin wiha	central highland	37.135	12.463	1872	closed	midland	local	yes	no	female	5	15	mixed crop	sedentary	housed barn	no	no	negative
d3	sitotaw eshete	central gondar	east debia	koladiba	weyin wiha	central highland	37.135	12.463	1872	closed	midland	local	yes	no	female	2	15	mixed crop	sedentary	housed barn	no	no	negative
d4	sitotaw eshete	central gondar	east debia	koladiba	weyin wiha	central highland	37.135	12.463	1872	closed	midland	local	yes	no	female	1	15	mixed crop	sedentary	housed barn	no	no	negative
d5	sitotaw eshete	central gondar	east debia	koladiba	weyin wiha	central highland	37.135	12.463	1872	closed	midland	local	yes	no	male	9 month	15	mixed crop	sedentary	housed barn	yes	no	negative
d6	sitotaw eshete	central gondar	east debia	koladiba	weyin wiha	central highland	37.135	12.463	1872	closed	midland	local	yes	no	female	5	15	mixed crop	sedentary	housed barn	no	no	negative
d7	sitotaw eshete	central gondar	east debia	koladiba	weyin wiha	central highland	37.135	12.463	1872	closed	midland	local	yes	no	female	2	15	mixed crop	sedentary	housed barn	no	no	negative
d8	sitotaw eshete	central gondar	east debia	koladiba	weyin wiha	central highland	37.135	12.463	1872	closed	midland	local	yes	no	female	9 month	15	mixed crop	sedentary	housed barn	no	no	negative
d11	demisew lema	central gondar	east debia	koladiba	weyin wiha	central highland	37.135	12.463	1872	closed	midland	local	yes	no	female	2	8	mixed crop	sedentary	housed barn	no	no	negative
d12	chekole ayenew	central gondar	east debia	koladiba	weyin wiha	central highland	37.135	12.463	1872	closed	midland	local	yes	no	female	4	8	mixed crop	sedentary	housed barn	no	yes	negative
d15	chekole ayenew	central gondar	east debia	koladiba	weyin wiha	central highland	37.135	12.463	1872	closed	midland	local	yes	no	female	9 month	8	mixed crop	sedentary	housed barn	no	yes	negative
d16	chekole ayenew	central gondar	east debia	koladiba	weyin wiha	central highland	37.135	12.463	1872	closed	midland	local	yes	no	male	9 month	8	mixed crop	sedentary	housed barn	no	yes	negative
d20	guade chanie	central gondar	east debia	koladiba	weyin wiha	central highland	37.135	12.463	1872	closed	midland	local	yes	no	female	5	5	mixed crop	sedentary	housed barn	no	no	negative
d21	guade chanie	central gondar	east debia	koladiba	weyin wiha	central highland	37.135	12.463	1872	closed	midland	local	yes	no	female	9 month	5	mixed crop	sedentary	housed barn	no	no	negative
d22	guade chanie	central gondar	east debia	koladiba	weyin wiha	central highland	37.135	12.463	1872	closed	midland	local	yes	no	female	9 month	5	mixed crop	sedentary	housed barn	yes	no	negative
d23	guade chanie	central gondar	east debia	koladiba	weyin wiha	central highland	37.135	12.463	1872	closed	midland	local	yes	no	female	1	5	mixed crop	sedentary	housed barn	no	no	negative
d24	kasa hailu	central gondar	east debia	koladiba	weyin wiha	central highland	37.135	12.463	1872	closed	midland	local	yes	no	female	5	4	mixed crop	sedentary	housed barn	no	no	negative
d26	abraraw molla	central gondar	east debia	koladiba	weyin wiha	central highland	37.135	12.463	1872	closed	midland	local	yes	no	female	5	15	mixed crop	sedentary	housed barn	no	no	negative
d27	abraraw molla	central gondar	east debia	koladiba	weyin wiha	central highland	37.135	12.463	1872	closed	midland	local	yes	no	female	5	15	mixed crop	sedentary	housed barn	no	no	negative
d28	abraraw molla	central gondar	east debia	koladiba	weyin wiha	central highland	37.135	12.463	1872	closed	midland	local	yes	no	male	5	15	mixed crop	sedentary	housed barn	no	no	negative
d30	abraraw molla	central gondar	east debia	koladiba	weyin wiha	central highland	37.135	12.463	1872	closed	midland	local	yes	no	female	5	15	mixed crop	sedentary	housed barn	no	no	negative
d32	ziyin kassie	central gondar	east debia	koladiba	weyin wiha	central highland	37.135	12.463	1872	open	midland	local	yes	yes	female	5	10	mixed crop	sedentary	housed barn	no	no	negative
d33	ziyin kassie	central gondar	east debia	koladiba	weyin wiha	central highland	37.135	12.463	1872	open	midland	local	yes	yes	female	5	10	mixed crop	sedentary	housed barn	no	no	negative
d34	ziyin kassie	central gondar	east debia	koladiba	weyin wiha	central highland	37.135	12.463	1872	open	midland	local	yes	yes	female	4	10	mixed crop	sedentary	housed barn	no	no	negative
d35	ziyin kassie	central gondar	east debia	koladiba	weyin wiha	central highland	37.135	12.463	1872	open	midland	local	yes	yes	female	1	10	mixed crop	sedentary	housed barn	no	no	negative
d36	ziyin kassie	central gondar	east debia	koladiba	weyin wiha	central highland	37.135	12.463	1872	open	midland	local	yes	yes	female	9 month	10	mixed crop	sedentary	housed barn	no	no	negative
d37	wendim tafere	central gondar	east debia	koladiba	weyin wiha	central highland	37.135	12.463	1872	open	midland	local	yes	yes	female	5	8	mixed crop	sedentary	housed barn	no	yes	negative
d40	wendim tafere	central gondar	east debia	koladiba	weyin wiha	central highland	37.135	12.463	1872	open	midland	local	yes	yes	female	4	8	mixed crop	sedentary	housed barn	yes	yes	positive
d41	wendim tafere	central gondar	east debia	koladiba	weyin wiha	central highland	37.135	12.463	1872	open	midland	local	yes	yes	female	4 and half	8	mixed crop	sedentary	housed barn	yes	yes	positive
d42	assie chanie	central gondar	east debia	koladiba	weyin wiha	central highland	37.135	12.463	1872	open	midland	local	yes	yes	female	4	6	mixed crop	sedentary	housed barn	no	no	negative
d43	assie chanie	central gondar	east debia	koladiba	weyin wiha	central highland	37.135	12.463	1872	open	midland	local	yes	yes	female	5	6	mixed crop	sedentary	housed barn	no	no	negative
d44	assie chanie	central gondar	east debia	koladiba	weyin wiha	central highland	37.135	12.463	1872	open	midland	local	yes	yes	male	7 month	6	mixed crop	sedentary	housed barn	no	no	negative
d45	assie chanie	central gondar	east debia	koladiba	arefa	central highland	37.135	12.463	1872	open	midland	local	yes	yes	female	1	7	mixed crop	sedentary	housed barn	no	no	negative
d46	assie chanie	central gondar	east debia	koladiba	arefa	central highland	37.135	12.463	1872	open	midland	local	yes	yes	female	2	7	mixed crop	sedentary	housed barn	yes	no	negative
d47	assie chanie	central gondar	east debia	koladiba	arefa	central highland	37.135	12.463	1872	open	midland	local	yes	yes	female	7 month	7	mixed crop	sedentary	housed barn	no	no	negative
d48	eyayu kinde	central gondar	east debia	koladiba	arefa	central highland	37.135	12.463	1872	open	midland	local	yes	yes	female	7 month	6	mixed crop	sedentary	housed barn	no	no	negative
d49	eyayu kinde	central gondar	east debia	koladiba	arefa	central highland	37.135	12.463	1872	open	midland	local	yes	yes	female	1	6	mixed crop	sedentary	housed barn	no	no	negative
d50	eyayu kinde	central gondar	east debia	koladiba	arefa	central highland	37.135	12.463	1872	open	midland	local	yes	yes	female	5	6	mixed crop	sedentary	housed barn	no	no	negative
d51	alachew eyayu	central gondar	east debia	koladiba	arefa	central highland	37.135	12.463	1872	open	midland	local	yes	yes	female	7 month	5	mixed crop	sedentary	housed barn	no	no	negative
d52	alachew eyayu	central gondar	east debia	koladiba	arefa	central highland	37.135	12.463	1872	open	midland	local	yes	yes	female	7 month	5	mixed crop	sedentary	housed barn	no	no	negative
d53	alachew eyayu	central gondar	east debia	koladiba	arefa	central highland	37.135	12.463	1872	open	midland	local	yes	yes	female	7 month	5	mixed crop	sedentary	housed barn	no	no	negative
d54	baye asmamaw	central gondar	east debia	koladiba	arefa	central highland	37.135	12.463	1872	open	midland	local	yes	yes	male	7 month	4	mixed crop	sedentary	housed barn	no	no	negative
d56	nigusie baye	central gondar	east debia	koladiba	arefa	central highland	37.135	12.463	1872	open	midland	local	yes	yes	female	4	5	mixed crop	sedentary	housed barn	no	no	negative
d57	nigusie baye	central gondar	east debia	koladiba	arefa	central highland	37.135	12.463	1872	open	midland	local	yes	yes	female	7 month	5	mixed crop	sedentary	housed barn	no	no	negative
d59	berihun eyayu	central gondar	east debia	koladiba	arefa	central highland	37.135	12.463	1872	open	midland	local	yes	yes	female	1	6	mixed crop	sedentary	housed barn	yes	no	negative
d60	berihun eyayu	central gondar	east debia	koladiba	arefa	central highland	37.135	12.463	1872	open	midland	local	yes	yes	male	9 month	6	mixed crop	sedentary	housed barn	no	no	negative
d61	berihun eyayu	central gondar	east debia	koladiba	arefa	central highland	37.135	12.463	1872	open	midland	local	yes	yes	female	9 month	6	mixed crop	sedentary	housed barn	yes	no	negative
d62	derso yemafew	central gondar	east debia	koladiba	arefa	central highland	37.135	12.463	1872	open	midland	local	yes	yes	female	5	12	mixed crop	sedentary	housed barn	no	no	negative
d64	derso yemafew	central gondar	east debia	koladiba	arefa	central highland	37.135	12.463	1872	open	midland	local	yes	yes	female	4	12	mixed crop	sedentary	housed barn	no	no	negative
d65	derso yemafew	central gondar	east debia	koladiba	arefa	central highland	37.135	12.463	1872	open	midland	local	yes	yes	female	4	12	mixed crop	sedentary	housed barn	no	no	negative
d66	derso yemafew	central gondar	east debia	koladiba	arefa	central highland	37.135	12.463	1872	open	midland	local	yes	yes	female	1	12	mixed crop	sedentary	housed barn	no	no	negative
d67	derso yemafew	central gondar	east debia	koladiba	arefa	central highland	37.135	12.463	1872	open	midland	local	yes	yes	female	9 month	12	mixed crop	sedentary	housed barn	no	no	negative
d68	derso yemafew	central gondar	east debia	koladiba	arefa	central highland	37.135	12.463	1872	open	midland	local	yes	yes	female	9 month	12	mixed crop	sedentary	housed barn	no	no	negative
d69	derso yemafew	central gondar	east debia	koladiba	arefa	central highland	37.135	12.463	1872	open	midland	local	yes	yes	female	9 month	12	mixed crop	sedentary	housed barn	no	no	negative
d71	kasaw dessie	central gondar	east debia	koladiba	arefa	central highland	37.135	12.463	1872	open	midland	local	yes	yes	female	2	5	mixed crop	sedentary	housed barn	no	no	negative
d72	kasaw dessie	central gondar	east debia	koladiba	arefa	central highland	37.135	12.463	1872	open	midland	local	yes	yes	female	9 month	5	mixed crop	sedentary	housed barn	no	no	negative
d73	asfaw yemafaw	central gondar	east debia	koladiba	arefa	central highland	37.135	12.463	1872	open	midland	local	yes	yes	female	4	12	mixed crop	sedentary	housed barn	no	no	negative
d74	asfaw yemafaw	central gondar	east debia	koladiba	arefa	central highland	37.27	12.42	1830	open	midland	local	yes	yes	female	4	12	mixed crop	sedentary	housed barn	no	no	negative
d75	asfaw yemafaw	central gondar	east debia	koladiba	arefa	central highland	37.27	12.42	1830	open	midland	local	yes	yes	female	1	12	mixed crop	sedentary	housed barn	no	no	negative
d76	asfaw yemafaw	central gondar	east debia	koladiba	arefa	central highland	37.27	12.42	1830	open	midland	local	yes	yes	female	5	12	mixed crop	sedentary	housed barn	no	no	negative
d77	asfaw yemafaw	central gondar	east debia	koladiba	arefa	central highland	37.27	12.42	1830	open	midland	local	yes	yes	female	1	12	mixed crop	sedentary	housed barn	no	no	negative
d78	asfaw yemafaw	central gondar	east debia	koladiba	arefa	central highland	37.27	12.42	1830	open	midland	local	yes	yes	female	5	12	mixed crop	sedentary	housed barn	no	no	negative
d79	asfaw yemafaw	central gondar	east debia	koladiba	arefa	central highland	37.27	12.42	1830	open	midland	local	yes	yes	female	9 month	12	mixed crop	sedentary	housed barn	no	no	negative
d80	asfaw yemafaw	central gondar	east debia	koladiba	arefa	central highland	37.27	12.42	1830	open	midland	local	yes	yes	male	9 month	12	mixed crop	sedentary	housed barn	no	no	negative
d81	asfaw yemafaw	central gondar	east debia	koladiba	arefa	central highland	37.27	12.42	1830	open	midland	local	yes	yes	female	9 month	12	mixed crop	sedentary	housed barn	no	no	negative
d83	yenesh yenetafew	central gondar	east debia	koladiba	arefa	central highland	37.27	12.42	1830	open	midland	local	yes	yes	male	9 month	11	mixed crop	sedentary	housed barn	no	no	negative
d84	yenesh yenetafew	central gondar	east debia	koladiba	arefa	central highland	37.27	12.42	1830	open	midland	local	yes	yes	female	4	11	mixed crop	sedentary	housed barn	no	no	negative
d85	yenesh yenetafew	central gondar	east debia	koladiba	arefa	central highland	37.27	12.42	1830	open	midland	local	yes	yes	female	9 month	11	mixed crop	sedentary	housed barn	yes	no	negative
d86	yenesh yenetafew	central gondar	east debia	koladiba	arefa	central highland	37.27	12.42	1830	open	midland	local	yes	yes	female	9 month	11	mixed crop	sedentary	housed barn	no	no	negative
d87	yenesh yenetafew	central gondar	east debia	koladiba	arefa	central highland	37.27	12.42	1830	open	midland	local	yes	yes	female	4	11	mixed crop	sedentary	housed barn	yes	no	negative
d88	yenesh yenetafew	central gondar	east debia	koladiba	arefa	central highland	37.27	12.42	1830	open	midland	local	yes	yes	female	9 month	11	mixed crop	sedentary	housed barn	no	no	negative
d94	yenesh yenetafew	central gondar	east debia	fewer	dekon	central highland	37.293	12.413	1834	open	midland	local	yes	yes	female	9 month	11	mixed crop	sedentary	housed barn	no	no	negative
d95	yenesh yenetafew	central gondar	east debia	fewer	dekon	central highland	37.293	12.413	1834	open	midland	local	yes	yes	female	9 month	11	mixed crop	sedentary	housed barn	yes	no	negative
d96	yenesh yenetafew	central gondar	east debia	fewer	dekon	central highland	37.293	12.413	1834	open	midland	local	yes	yes	female	4	11	mixed crop	sedentary	housed barn	no	no	negative
d97	yenesh yenetafew	central gondar	east debia	fewer	dekon	central highland	37.293	12.413	1834	open	midland	local	yes	yes	female	9 month	11	mixed crop	sedentary	housed barn	no	no	negative
d99	kasaw anagaw	central gondar	east debia	fewer	dekon	central highland	37.293	12.413	1834	open	midland	local	no	yes	female	5	15	mixed crop	sedentary	housed barn	no	yes	negative
d100	kasaw anagaw	central gondar	east debia	fewer	dekon	central highland	37.293	12.413	1834	open	midland	local	no	yes	female	9 month	15	mixed crop	sedentary	housed barn	no	yes	negative
d101	kasaw anagaw	central gondar	east debia	fewer	dekon	central highland	37.293	12.413	1834	open	midland	local	no	yes	female	9 month	15	mixed crop	sedentary	housed barn	no	yes	negative
d102	kasaw anagaw	central gondar	east debia	fewer	dekon	central highland	37.293	12.413	1834	open	midland	local	no	yes	male	9 month	15	mixed crop	sedentary	housed barn	no	yes	negative
d103	kasaw anagaw	central gondar	east debia	fewer	dekon	central highland	37.293	12.413	1834	open	midland	local	no	yes	female	2	15	mixed crop	sedentary	housed barn	yes	yes	negative
d104	kasaw anagaw	central gondar	east debia	fewer	dekon	central highland	37.293	12.413	1834	open	midland	local	no	yes	female	5	15	mixed crop	sedentary	housed barn	no	yes	negative
d105	kasaw anagaw	central gondar	east debia	fewer	dekon	central highland	37.293	12.413	1834	open	midland	local	no	yes	female	9 month	15	mixed crop	sedentary	housed barn	no	yes	negative
d106	kasaw anagaw	central gondar	east debia	fewer	dekon	central highland	37.293	12.413	1834	open	midland	local	no	yes	female	5	15	mixed crop	sedentary	housed barn	yes	yes	negative
d107	asmare derseh	central gondar	east debia	fewer	dekon	central highland	37.293	12.413	1834	open	midland	local	no	yes	female	3	15	mixed crop	sedentary	housed barn	yes	no	negative
d108	asmare derseh	central gondar	east debia	fewer	dekon	central highland	37.293	12.413	1834	open	midland	local	no	yes	female	4	20	mixed crop	sedentary	housed barn	no	no	negative
d109	asmare derseh	central gondar	east debia	fewer	dekon	central highland	37.293	12.413	1834	open	midland	local	no	yes	female	5	20	mixed crop	sedentary	housed barn	no	no	negative
d110	asmare derseh	central gondar	east debia	fewer	dekon	central highland	37.293	12.413	1834	open	midland	local	no	yes	female	1	20	mixed crop	sedentary	housed barn	no	no	negative
d111	asmare derseh	central gondar	east debia	fewer	dekon	central highland	37.293	12.413	1834	open	midland	local	no	yes	female	8 month	20	mixed crop	sedentary	housed barn	no	no	negative
d112	asmare derseh	central gondar	east debia	fewer	dekon	central highland	37.293	12.413	1834	open	midland	local	no	yes	female	8 month	20	mixed crop	sedentary	housed barn	no	no	negative
d113	asmare derseh	central gondar	east debia	fewer	dekon	central highland	37.293	12.413	1834	open	midland	local	no	yes	female	8 month	20	mixed crop	sedentary	housed barn	no	no	negative
d114	asmare derseh	central gondar	east debia	fewer	dekon	central highland	37.293	12.413	1834	open	midland	local	no	yes	female	8 month	20	mixed crop	sedentary	housed barn	no	no	negative
d115	asmare derseh	central gondar	east debia	fewer	dekon	central highland	37.293	12.413	1834	open	midland	local	no	yes	female	5	20	mixed crop	sedentary	housed barn	no	no	negative
d116	asmare derseh	central gondar	east debia	fewer	dekon	central highland	37.293	12.413	1834	open	midland	local	no	yes	female	5	20	mixed crop	sedentary	housed barn	no	no	negative
d117	asmare derseh	central gondar	east debia	fewer	dekon	central highland	37.293	12.413	1834	open	midland	local	no	yes	female	4	20	mixed crop	sedentary	housed barn	no	no	negative
d118	abie fenta	central gondar	east debia	fewer	dekon	central highland	37.293	12.413	1834	open	midland	local	no	yes	female	5	19	mixed crop	sedentary	housed barn	no	no	negative
d119	abie fenta	central gondar	east debia	fewer	dekon	central highland	37.293	12.413	1834	open	midland	local	no	yes	male	8 month	19	mixed crop	sedentary	housed barn	no	no	negative
d120	abie fenta	central gondar	east debia	fewer	dekon	central highland	37.293	12.413	1834	open	midland	local	no	yes	female	5	19	mixed crop	sedentary	housed barn	no	no	negative
d121	abie fenta	central gondar	east debia	fewer	dekon	central highland	37.293	12.413	1834	open	midland	local	no	yes	male	8 month	19	mixed crop	sedentary	housed barn	no	no	negative
d122	abie fenta	central gondar	east debia	fewer	dekon	central highland	37.293	12.413	1834	open	midland	local	no	yes	female	8 month	19	mixed crop	sedentary	housed barn	no	no	negative
d123	abie fenta	central gondar	east debia	fewer	dekon	central highland	37.293	12.413	1834	open	midland	local	no	yes	male	8 month	19	mixed crop	sedentary	housed barn	no	no	negative
d124	abie fenta	central gondar	east debia	fewer	dekon	central highland	37.293	12.413	1834	open	midland	local	no	yes	female	5	19	mixed crop	sedentary	housed barn	yes	no	negative
d125	abie fenta	central gondar	east debia	fewer	dekon	central highland	37.293	12.413	1834	open	midland	local	no	yes	female	5	19	mixed crop	sedentary	housed barn	no	no	negative
d126	abie fenta	central gondar	east debia	fewer	dekon	central highland	37.293	12.413	1834	open	midland	local	no	yes	female	5	19	mixed crop	sedentary	housed barn	no	no	negative
d127	abie fenta	central gondar	east debia	fewer	dekon	central highland	37.293	12.413	1834	open	midland	local	no	yes	female	1	19	mixed crop	sedentary	housed barn	no	no	negative
d128	abie fenta	central gondar	east debia	fewer	dekon	central highland	37.293	12.413	1834	open	midland	local	no	yes	female	5	19	mixed crop	sedentary	housed barn	no	no	negative
d129	abie fenta	central gondar	east debia	fewer	dekon	central highland	37.293	12.413	1834	open	midland	local	no	yes	male	8 month	19	mixed crop	sedentary	housed barn	no	no	negative
d130	abie fenta	central gondar	east debia	fewer	dekon	central highland	37.293	12.413	1834	open	midland	local	no	yes	male	8 month	19	mixed crop	sedentary	housed barn	no	no	negative
d131	abie fenta	central gondar	east debia	fewer	dekon	central highland	37.293	12.413	1834	open	midland	local	no	yes	female	2	19	mixed crop	sedentary	housed barn	no	no	negative
d132	abie fenta	central gondar	east debia	fewer	dekon	central highland	37.293	12.413	1834	open	midland	local	no	yes	male	8 month	19	mixed crop	sedentary	housed barn	no	no	negative
d133	dessie gete	central gondar	east debia	fewer	dekon	central highland	37.293	12.413	1834	open	midland	local	no	yes	female	1	17	mixed crop	sedentary	housed barn	no	no	negative
d134	dessie gete	central gondar	east debia	fewer	dekon	central highland	37.293	12.413	1834	open	midland	local	no	yes	female	5	17	mixed crop	sedentary	housed barn	no	no	negative
d135	dessie gete	central gondar	east debia	fewer	dekon	central highland	37.293	12.413	1834	open	midland	local	no	yes	female	5	17	mixed crop	sedentary	housed barn	no	no	negative
d136	dessie gete	central gondar	east debia	fewer	dekon	central highland	37.293	12.413	1834	open	midland	local	no	yes	female	2	17	mixed crop	sedentary	housed barn	no	no	negative
d137	dessie gete	central gondar	east debia	fewer	dekon	central highland	37.293	12.413	1834	open	midland	local	no	yes	female	4	17	mixed crop	sedentary	housed barn	no	no	negative
d138	dessie gete	central gondar	east debia	fewer	meriba	central highland	37.293	12.413	1834	open	midland	local	no	yes	male	8 month	17	mixed crop	sedentary	housed barn	no	no	negative
d139	dessie gete	central gondar	east debia	fewer	meriba	central highland	37.293	12.413	1834	open	midland	local	no	yes	female	3	17	mixed crop	sedentary	housed barn	no	no	negative
d140	dessie gete	central gondar	east debia	fewer	meriba	central highland	37.293	12.413	1834	open	midland	local	no	yes	female	5	17	mixed crop	sedentary	housed barn	no	no	negative
d141	dessie gete	central gondar	east debia	fewer	meriba	central highland	37.293	12.413	1834	open	midland	local	no	yes	female	5	17	mixed crop	sedentary	housed barn	no	no	negative
d142	gete fisiha	central gondar	east debia	fewer	meriba	central highland	37.293	12.413	1834	open	midland	local	no	yes	female	5	19	mixed crop	sedentary	housed barn	no	no	negative
d143	gete fisiha	central gondar	east debia	fewer	meriba	central highland	37.293	12.413	1834	open	midland	local	no	yes	female	5	19	mixed crop	sedentary	housed barn	no	no	negative
d144	gete fisiha	central gondar	east debia	fewer	meriba	central highland	37.293	12.413	1834	open	midland	local	no	yes	male	2	19	mixed crop	sedentary	housed barn	no	no	negative
d145	gete fisiha	central gondar	east debia	fewer	meriba	central highland	37.293	12.413	1834	open	midland	local	no	yes	female	4	19	mixed crop	sedentary	housed barn	no	no	negative
d146	gete fisiha	central gondar	east debia	fewer	meriba	central highland	37.293	12.413	1834	open	midland	local	no	yes	female	5	19	mixed crop	sedentary	housed barn	no	no	negative
d147	gete fisiha	central gondar	east debia	fewer	meriba	central highland	37.293	12.413	1834	open	midland	local	no	yes	female	5	19	mixed crop	sedentary	housed barn	no	no	negative
d148	gete fisiha	central gondar	east debia	fewer	meriba	central highland	37.293	12.413	1834	open	midland	local	no	yes	female	8 month	19	mixed crop	sedentary	housed barn	no	no	negative
d149	gete fisiha	central gondar	east debia	fewer	meriba	central highland	37.293	12.413	1834	open	midland	local	no	yes	female	8 month	19	mixed crop	sedentary	housed barn	no	no	negative
d150	gete fisiha	central gondar	east debia	fewer	meriba	central highland	37.293	12.413	1834	open	midland	local	no	yes	male	8 month	19	mixed crop	sedentary	housed barn	no	no	negative
d151	gete fisiha	central gondar	east debia	fewer	meriba	central highland	37.293	12.413	1834	open	midland	local	no	yes	female	8 month	19	mixed crop	sedentary	housed barn	no	no	negative
d152	gete fisiha	central gondar	east debia	fewer	meriba	central highland	37.293	12.413	1834	open	midland	local	no	yes	female	5	19	mixed crop	sedentary	housed barn	no	no	negative
d153	semahagn koye	central gondar	east debia	fewer	meriba	central highland	37.293	12.413	1834	closed	midland	local	no	no	female	4	3	mixed crop	sedentary	housed barn	no	no	negative
d154	anmut kumilign	central gondar	east debia	fewer	meriba	central highland	37.293	12.413	1834	closed	midland	local	yes	no	female	4	12	mixed crop	sedentary	housed barn	no	yes	negative
d155	anmut kumilign	central gondar	east debia	fewer	meriba	central highland	37.293	12.413	1834	closed	midland	local	yes	no	female	5	12	mixed crop	sedentary	housed barn	no	yes	negative
d156	anmut kumilign	central gondar	east debia	fewer	meriba	central highland	37.293	12.413	1834	closed	midland	local	yes	no	female	3	12	mixed crop	sedentary	housed barn	no	yes	negative
d157	anmut kumilign	central gondar	east debia	fewer	meriba	central highland	37.293	12.413	1834	closed	midland	local	yes	no	female	1	12	mixed crop	sedentary	housed barn	no	yes	negative
d158	anmut kumilign	central gondar	east debia	fewer	meriba	central highland	37.293	12.413	1834	closed	midland	local	yes	no	female	4	12	mixed crop	sedentary	housed barn	no	yes	negative
d159	anmut kumilign	central gondar	east debia	fewer	meriba	central highland	37.293	12.413	1834	closed	midland	local	yes	no	female	8 month	12	mixed crop	sedentary	housed barn	no	yes	negative
d160	anmut kumilign	central gondar	east debia	fewer	meriba	central highland	37.293	12.413	1834	closed	midland	local	yes	no	female	3	12	mixed crop	sedentary	housed barn	no	yes	negative
d161	anmut kumilign	central gondar	east debia	fewer	meriba	central highland	37.293	12.413	1834	closed	midland	local	yes	no	female	1	12	mixed crop	sedentary	housed barn	no	yes	negative
d162	yamirot akhegn	central gondar	east debia	fewer	meriba	central highland	37.293	12.413	1834	closed	midland	local	yes	no	female	8 month	4	mixed crop	sedentary	housed barn	no	yes	negative
d163	yamirot akhegn	central gondar	east debia	fewer	meriba	central highland	37.293	12.413	1834	closed	midland	local	yes	no	female	2	4	mixed crop	sedentary	housed barn	no	yes	negative
d164	sewmehon eyayu	central gondar	east debia	fewer	meriba	central highland	37.293	12.413	1834	closed	midland	local	yes	no	female	4	7	mixed crop	sedentary	housed barn	no	no	negative
d165	sewmehon eyayu	central gondar	east debia	fewer	meriba	central highland	37.293	12.413	1834	closed	midland	local	yes	no	male	8 month	7	mixed crop	sedentary	housed barn	no	yes	negative
d166	sewmehon eyayu	central gondar	east debia	fewer	meriba	central highland	37.293	12.413	1834	closed	midland	local	yes	no	female	5	7	mixed crop	sedentary	housed barn	no	no	negative
d167	sewmehon eyayu	central gondar	east debia	fewer	meriba	central highland	37.293	12.413	1834	closed	midland	local	yes	no	male	8 month	7	mixed crop	sedentary	housed barn	no	no	negative
d168	sewmehon eyayu	central gondar	east debia	fewer	meriba	central highland	37.293	12.413	1834	closed	midland	local	yes	no	male	8 month	7	mixed crop	sedentary	housed barn	no	no	negative
d169	sewmehon eyayu	central gondar	east debia	fewer	meriba	central highland	37.293	12.413	1834	closed	midland	local	yes	no	female	5	7	mixed crop	sedentary	housed barn	no	no	negative
d170	mekuanit muche	central gondar	east debia	fewer	meriba	central highland	37.293	12.413	1834	open	midland	local	yes	yes	female	5	6	mixed crop	sedentary	housed barn	no	no	negative
d171	mekuanit muche	central gondar	east debia	fewer	meriba	central highland	37.293	12.413	1834	open	midland	local	yes	yes	female	1	6	mixed crop	sedentary	housed barn	no	no	negative
d172	sema jember	central gondar	east debia	fewer	meriba	central highland	37.293	12.413	1834	open	midland	local	yes	yes	female	4	9	mixed crop	sedentary	housed barn	no	no	negative
d173	sema jember	central gondar	east debia	fewer	meriba	central highland	37.293	12.413	1834	open	midland	local	yes	yes	female	3	9	mixed crop	sedentary	housed barn	no	no	negative
d174	sema jember	central gondar	east debia	fewer	meriba	central highland	37.293	12.413	1834	open	midland	local	yes	yes	male	8 month	9	mixed crop	sedentary	housed barn	no	no	negative
d175	sema jember	central gondar	east debia	fewer	meriba	central highland	37.293	12.413	1834	open	midland	local	yes	yes	female	5	9	mixed crop	sedentary	housed barn	no	no	negative
d176	sema jember	central gondar	east debia	fewer	meriba	central highland	37.293	12.413	1834	open	midland	local	yes	yes	female	4	9	mixed crop	sedentary	housed barn	no	no	negative
d177	wagaw takele	central gondar	east debia	fewer	meriba	central highland	37.293	12.413	1834	open	midland	local	yes	yes	female	5	14	mixed crop	sedentary	housed barn	no	no	negative
d178	wagaw takele	central gondar	east debia	fewer	meriba	central highland	37.293	12.413	1834	open	midland	local	yes	yes	female	2	14	mixed crop	sedentary	housed barn	no	no	negative
d179	wagaw takele	central gondar	east debia	fewer	meriba	central highland	37.293	12.413	1834	open	midland	local	yes	yes	female	5	14	mixed crop	sedentary	housed barn	no	no	negative
d180	wagaw takele	central gondar	east debia	fewer	meriba	central highland	37.293	12.413	1834	open	midland	local	yes	yes	female	1	14	mixed crop	sedentary	housed barn	yes	no	negative
d181	alemu tenaw	central gondar	east debia	fewer	meriba	central highland	37.293	12.413	1834	open	midland	local	yes	yes	female	8 month	9	mixed crop	sedentary	housed barn	no	no	negative
d182	alemu tenaw	central gondar	east debia	fewer	meriba	central highland	37.293	12.413	1834	open	midland	local	yes	yes	female	1	9	mixed crop	sedentary	housed barn	yes	no	negative
d183	getaw adisu	central gondar	east debia	fewer	meriba	central highland	37.293	12.413	1834	open	midland	local	yes	yes	female	1	10	mixed crop	sedentary	housed barn	no	no	negative
d184	getaw adisu	central gondar	east debia	fewer	meriba	central highland	37.293	12.413	1834	open	midland	local	yes	yes	female	1	10	mixed crop	sedentary	housed barn	no	no	negative
bb1	mohamed yasin	oromia	bati	bira	gulecha	central highland	40.06	11.2	1715	open	midland	local	yes	no	male	3	29	mixed crop	sedentary	f and house stable	no	yes	negative
bb2	mohamed yasin	oromia	bati	bira	gulecha	central highland	40.06	11.2	1715	open	midland	local	yes	no	female	4	29	mixed crop	sedentary	f and house stable	no	yes	negative
bb3	mohamed yasin	oromia	bati	bira	gulecha	central highland	40.06	11.2	1715	open	midland	local	yes	no	male	3	29	mixed crop	sedentary	f and house stable	no	yes	negative
bb4	mohamed yasin	oromia	bati	bira	gulecha	central highland	40.06	11.2	1715	open	midland	local	yes	no	male	3	29	mixed crop	sedentary	f and house stable	no	yes	negative
bb5	mohamed yasin	oromia	bati	bira	gulecha	central highland	40.06	11.2	1715	open	midland	local	yes	no	male	4	29	mixed crop	sedentary	f and house stable	no	yes	negative
bb6	mohamed yasin	oromia	bati	bira	gulecha	central highland	40.06	11.2	1715	open	midland	local	yes	no	male	2	29	mixed crop	sedentary	f and house stable	no	yes	negative
bb7	mohamed yasin	oromia	bati	bira	gulecha	central highland	40.06	11.2	1715	open	midland	local	yes	no	male	8 month	29	mixed crop	sedentary	f and house stable	no	yes	negative
bb8	mohamed yasin	oromia	bati	bira	gulecha	central highland	40.06	11.2	1715	open	midland	local	yes	no	female	4	29	mixed crop	sedentary	f and house stable	no	yes	negative
bb9	mohamed yasin	oromia	bati	bira	gulecha	central highland	40.06	11.2	1715	open	midland	local	yes	no	female	8 month	29	mixed crop	sedentary	f and house stable	no	yes	negative
bb10	mohamed yasin	oromia	bati	bira	gulecha	central highland	40.06	11.2	1715	open	midland	local	yes	no	female	8 month	29	mixed crop	sedentary	f and house stable	no	yes	negative
bb11	mohamed yasin	oromia	bati	bira	gulecha	central highland	40.06	11.2	1715	open	midland	local	yes	no	female	8 month	29	mixed crop	sedentary	f and house stable	no	yes	negative
bb12	mohamed yasin	oromia	bati	bira	gulecha	central highland	40.06	11.2	1715	open	midland	local	yes	no	female	1	29	mixed crop	sedentary	f and house stable	no	yes	negative
bb13	mohamed yasin	oromia	bati	bira	gulecha	central highland	40.06	11.2	1715	open	midland	local	yes	no	female	3	29	mixed crop	sedentary	f and house stable	no	yes	negative
bb14	mohamed yasin	oromia	bati	bira	gulecha	central highland	40.06	11.2	1715	open	midland	local	yes	no	female	8 month	29	mixed crop	sedentary	f and house stable	no	yes	negative
bb15	mohamed yasin	oromia	bati	bira	gulecha	central highland	40.06	11.2	1715	open	midland	local	yes	no	female	8 month	29	mixed crop	sedentary	f and house stable	no	yes	negative
bb16	mohamed yasin	oromia	bati	bira	gulecha	central highland	40.06	11.2	1715	open	midland	local	yes	no	female	4 and half	29	mixed crop	sedentary	f and house stable	yes	yes	positive
bb17	mohamed yasin	oromia	bati	bira	gulecha	afar	40.06	11.2	1715	open	midland	local	yes	no	male	3	29	mixed crop	sedentary	f and house stable	yes	yes	negative
bb18	mohamed yasin	oromia	bati	bira	gulecha	afar	40.06	11.2	1715	open	midland	local	yes	no	male	1	29	mixed crop	sedentary	f and house stable	no	yes	negative
bb19	ebrahim jero	oromia	bati	bira	gulecha	afar	40.06	11.2	1715	open	midland	local	yes	no	male	8 month	31	mixed crop	sedentary	f and house stable	no	no	negative
bb20	ebrahim jero	oromia	bati	bira	gulecha	afar	40.06	11.2	1715	open	midland	local	yes	no	female	8 month	31	mixed crop	sedentary	f and house stable	no	no	negative
bb21	ebrahim jero	oromia	bati	bira	gulecha	afar	40.06	11.2	1715	open	midland	local	yes	no	female	2	31	mixed crop	sedentary	f and house stable	no	no	negative
bb22	ebrahim jero	oromia	bati	bira	gulecha	afar	40.06	11.2	1715	open	midland	local	yes	no	female	1	31	mixed crop	sedentary	housed barn	no	no	negative
bb23	ebrahim jero	oromia	bati	bira	gulecha	afar	40.06	11.2	1715	open	midland	local	yes	no	female	8 month	31	mixed crop	sedentary	housed barn	no	no	negative
bb24	ebrahim jero	oromia	bati	bira	gulecha	afar	40.06	11.2	1715	open	midland	local	yes	no	female	1	31	mixed crop	sedentary	housed barn	no	no	negative
bb25	ebrahim jero	oromia	bati	bira	gulecha	afar	40.06	11.2	1715	open	midland	local	yes	no	female	5	31	mixed crop	sedentary	housed barn	no	no	negative
bb26	ebrahim jero	oromia	bati	bira	gulecha	afar	40.06	11.2	1715	open	midland	local	yes	no	female	5	31	mixed crop	sedentary	housed barn	no	no	negative
bb27	ebrahim jero	oromia	bati	bira	gulecha	afar	40.06	11.2	1715	open	midland	local	yes	no	female	1	31	mixed crop	sedentary	housed barn	no	no	negative
bb28	ebrahim jero	oromia	bati	bira	gulecha	afar	40.06	11.2	1715	open	midland	local	yes	no	female	8 month	31	mixed crop	sedentary	housed barn	no	no	negative
bb29	ebrahim jero	oromia	bati	bira	gulecha	afar	40.06	11.2	1715	open	midland	local	yes	no	female	2	31	mixed crop	sedentary	housed barn	no	no	negative
bb30	ebrahim jero	oromia	bati	bira	gadula	afar	40.06	11.2	1715	open	midland	local	yes	no	female	8 month	31	mixed crop	sedentary	housed barn	no	no	negative
bb31	ebrahim jero	oromia	bati	bira	gadula	afar	40.06	11.2	1715	open	midland	local	yes	no	female	8 month	31	mixed crop	sedentary	housed barn	no	no	negative
bb32	mohamed ebino	oromia	bati	bira	gadula	afar	40.06	11.2	1715	open	midland	local	yes	no	female	2	16	mixed crop	sedentary	housed barn	no	no	negative
bb33	mohamed ebino	oromia	bati	bira	gadula	afar	40.06	11.2	1715	open	midland	local	yes	no	female	8 month	16	mixed crop	sedentary	housed barn	no	no	negative
bb34	mohamed ebino	oromia	bati	bira	gadula	afar	40.06	11.2	1715	open	midland	local	yes	no	female	9 month	16	mixed crop	sedentary	housed barn	no	no	negative
bb35	mohamed ebino	oromia	bati	bira	gadula	afar	40.06	11.2	1715	open	midland	local	yes	no	female	5	16	mixed crop	sedentary	housed barn	no	no	negative
bb36	mohamed ebino	oromia	bati	bira	gadula	central highland	40.06	11.2	1715	open	midland	local	yes	no	female	3	16	mixed crop	sedentary	housed barn	no	no	negative
bb37	mohamed ebino	oromia	bati	bira	gadula	central highland	40.06	11.2	1715	open	midland	local	yes	no	female	9 month	16	mixed crop	sedentary	housed barn	no	no	negative
bb38	mohamed ebino	oromia	bati	bira	gadula	central highland	40.06	11.2	1715	open	midland	local	yes	no	female	5	16	mixed crop	sedentary	housed barn	no	no	negative
bb39	belay adem	oromia	bati	bira	gadula	central highland	40.06	11.2	1715	open	midland	local	yes	no	female	9 month	15	mixed crop	sedentary	housed barn	no	no	negative
bb40	belay adem	oromia	bati	bira	gadula	central highland	40.06	11.2	1715	open	midland	local	yes	no	female	2	15	mixed crop	sedentary	housed barn	no	no	negative
bb41	belay adem	oromia	bati	bira	gadula	central highland	40.06	11.2	1715	open	midland	local	yes	no	female	1	15	mixed crop	sedentary	housed barn	no	no	negative
bb42	belay adem	oromia	bati	bira	gadula	central highland	40.06	11.2	1715	open	midland	local	yes	no	female	9 month	15	mixed crop	sedentary	housed barn	no	no	negative
bb43	belay adem	oromia	bati	bira	gadula	central highland	40.06	11.2	1715	open	midland	local	yes	no	female	3	15	mixed crop	sedentary	housed barn	no	no	negative
bb44	belay adem	oromia	bati	bira	gadula	central highland	40.06	11.2	1715	open	midland	local	yes	no	female	9 month	15	mixed crop	sedentary	housed barn	no	no	negative
bb45	belay adem	oromia	bati	bira	gadula	central highland	40.06	11.2	1715	open	midland	local	yes	no	female	9 month	15	mixed crop	sedentary	housed barn	no	no	negative
bb46	belay adem	oromia	bati	bira	gadula	central highland	40.06	11.2	1715	open	midland	local	yes	no	female	5	15	mixed crop	sedentary	housed barn	no	no	negative
bb47	sied alemu	oromia	bati	bira	gadula	afar	40.06	11.2	1715	open	midland	local	yes	no	female	9 month	17	mixed crop	sedentary	housed barn	no	no	negative
bb48	sied alemu	oromia	bati	bira	gadula	afar	40.06	11.2	1715	open	midland	local	yes	no	female	9 month	17	mixed crop	sedentary	housed barn	no	no	negative
bb49	sied alemu	oromia	bati	bira	gadula	afar	40.06	11.2	1715	open	midland	local	yes	no	female	9 month	17	mixed crop	sedentary	housed barn	no	no	negative
bb50	sied alemu	oromia	bati	bira	gadula	afar	40.06	11.2	1715	open	midland	local	yes	no	female	9 month	17	mixed crop	sedentary	housed barn	no	no	negative
bb51	sied alemu	oromia	bati	bira	gadula	afar	40.06	11.2	1715	open	midland	local	yes	no	female	5	17	mixed crop	sedentary	housed barn	no	no	negative
bb52	sied alemu	oromia	bati	bira	gadula	afar	40.06	11.2	1715	open	midland	local	yes	no	male	9 month	17	mixed crop	sedentary	housed barn	no	no	negative
bb53	sied alemu	oromia	bati	bira	gadula	afar	40.06	11.2	1715	open	midland	local	yes	no	male	2	17	mixed crop	sedentary	housed barn	no	no	negative
bb54	mubarek jemid	oromia	bati	bira	gadula	afar	40.06	11.2	1715	open	midland	local	yes	yes	male	4	17	mixed crop	sedentary	housed barn	no	yes	negative
bb55	mubarek jemid	oromia	bati	bira	gadula	afar	40.06	11.2	1715	open	midland	local	yes	yes	female	4 and half	17	mixed crop	sedentary	housed barn	yes	yes	positive
bb56	mubarek jemid	oromia	bati	bira	gadula	afar	40.06	11.2	1715	open	midland	local	yes	yes	female	9 month	17	mixed crop	sedentary	housed barn	no	yes	negative
bb57	mubarek jemid	oromia	bati	bira	gadula	afar	40.06	11.2	1715	open	midland	local	yes	yes	female	1	17	mixed crop	sedentary	housed barn	no	yes	negative
bb58	mubarek jemid	oromia	bati	bira	gadula	afar	40.06	11.2	1715	open	midland	local	yes	yes	male	4	17	mixed crop	sedentary	housed barn	no	yes	negative
bb59	mubarek jemid	oromia	bati	bira	gadula	afar	40.06	11.2	1715	open	midland	local	yes	yes	male	1	17	mixed crop	sedentary	housed barn	no	yes	negative
bb60	mubarek jemid	oromia	bati	bira	gadula	afar	40.06	11.2	1715	open	midland	local	yes	yes	male	9 month	17	mixed crop	sedentary	housed barn	no	yes	negative
bb61	ansha alemu	oromia	bati	bira	gadula	afar	40.06	11.2	1715	open	midland	local	yes	yes	male	3	17	mixed crop	sedentary	housed barn	no	no	negative
bb62	ansha alemu	oromia	bati	bira	gadula	afar	40.06	11.2	1715	open	midland	local	yes	yes	male	2	17	mixed crop	sedentary	housed barn	no	no	negative
bb63	ansha alemu	oromia	bati	bira	gadula	afar	40.06	11.2	1715	open	midland	local	yes	yes	male	3	17	mixed crop	sedentary	housed barn	no	no	negative
bb64	ansha alemu	oromia	bati	bira	gadula	afar	40.06	11.2	1715	open	midland	local	yes	yes	female	9 month	17	mixed crop	sedentary	housed barn	no	no	negative
bb65	ansha alemu	oromia	bati	bira	gadula	afar	40.06	11.2	1715	open	midland	local	yes	yes	female	1	17	mixed crop	sedentary	housed barn	no	no	negative
bb66	ansha alemu	oromia	bati	bira	gadula	afar	40.06	11.2	1715	open	midland	local	yes	yes	female	2	17	mixed crop	sedentary	housed barn	no	no	negative
bb67	ansha alemu	oromia	bati	bira	gadula	afar	40.06	11.2	1715	open	midland	local	yes	yes	female	2	17	mixed crop	sedentary	housed barn	no	no	negative
bb68	sied edris	oromia	bati	bira	gadula	afar	40.06	11.2	1715	open	midland	local	yes	no	female	9 month	23	mixed crop	sedentary	housed barn	no	no	negative
bb69	sied edris	oromia	bati	bira	gadula	central highland	40.06	11.2	1715	open	midland	local	yes	no	male	1	23	mixed crop	sedentary	housed barn	no	no	negative
bb70	sied edris	oromia	bati	bira	gadula	central highland	40.06	11.2	1715	open	midland	local	yes	no	male	5	23	mixed crop	sedentary	housed barn	no	no	negative
bb71	sied edris	oromia	bati	bira	gadula	central highland	40.06	11.2	1715	open	midland	local	yes	no	male	1	23	mixed crop	sedentary	housed barn	no	no	negative
bb72	sied edris	oromia	bati	bira	gadula	central highland	40.06	11.2	1715	open	midland	local	yes	no	male	3	23	mixed crop	sedentary	housed barn	no	no	negative
bb73	afaye sete	oromia	bati	bira	gadula	central highland	40.06	11.2	1715	open	midland	local	yes	yes	female	1	34	mixed crop	sedentary	housed barn	no	yes	negative
bb74	afaye sete	oromia	bati	bira	gadula	central highland	40.06	11.2	1715	open	midland	local	yes	yes	female	9 month	34	mixed crop	sedentary	housed barn	no	yes	negative
bb75	afaye sete	oromia	bati	bira	gadula	central highland	40.06	11.2	1715	open	midland	local	yes	yes	female	3	34	mixed crop	sedentary	housed barn	no	yes	negative
bb76	afaye sete	oromia	bati	bira	gadula	central highland	40.06	11.2	1715	open	midland	local	yes	yes	female	9 month	34	mixed crop	sedentary	housed barn	no	yes	negative
bb77	afaye sete	oromia	bati	bira	gadula	central highland	40.06	11.2	1715	open	midland	local	yes	yes	female	3	34	mixed crop	sedentary	housed barn	no	yes	negative
bb78	afaye sete	oromia	bati	bira	gadula	central highland	40.06	11.2	1715	open	midland	local	yes	yes	male	5	34	mixed crop	sedentary	housed barn	yes	yes	positive
bb79	afaye sete	oromia	bati	bira	gadula	central highland	40.06	11.2	1715	open	midland	local	yes	yes	female	2	34	mixed crop	sedentary	housed barn	no	yes	negative
bb80	afaye sete	oromia	bati	bira	gadula	central highland	40.06	11.2	1715	open	midland	local	yes	yes	female	1	34	mixed crop	sedentary	housed barn	no	yes	negative
bb81	afaye sete	oromia	bati	bira	gadula	central highland	40.06	11.2	1715	open	midland	local	yes	yes	female	3	34	mixed crop	sedentary	housed barn	no	yes	negative
bb82	afaye sete	oromia	bati	bira	gadula	central highland	40.06	11.2	1715	open	midland	local	yes	yes	female	1	34	mixed crop	sedentary	housed barn	no	yes	negative
bb83	bedasa aleme	oromia	bati	bira	gadula	central highland	40.06	11.2	1715	open	midland	local	yes	no	female	3	25	mixed crop	sedentary	housed barn	no	yes	negative
bb84	bedasa aleme	oromia	bati	bira	gadula	central highland	40.06	11.2	1715	open	midland	local	yes	no	female	9 month	25	mixed crop	sedentary	housed barn	no	yes	negative
bb85	bedasa aleme	oromia	bati	bira	gadula	central highland	40.06	11.2	1715	open	midland	local	yes	no	female	9 month	25	mixed crop	sedentary	housed barn	no	yes	negative
bb86	bedasa aleme	oromia	bati	bira	gadula	central highland	40.06	11.2	1715	open	midland	local	yes	no	female	1	25	mixed crop	sedentary	housed barn	no	yes	negative
bb87	bedasa aleme	oromia	bati	bira	gadula	central highland	40.06	11.2	1715	open	midland	local	yes	no	female	9 month	25	mixed crop	sedentary	housed barn	no	yes	negative
bb88	bedasa aleme	oromia	bati	bira	gadula	central highland	40.06	11.2	1715	open	midland	local	yes	no	female	1	25	mixed crop	sedentary	housed barn	no	yes	negative
bb89	bedasa aleme	oromia	bati	bira	gadula	central highland	40.06	11.2	1715	open	midland	local	yes	no	female	2	25	mixed crop	sedentary	housed barn	no	yes	negative
bb90	bedasa aleme	oromia	bati	bira	gadula	afar	40.06	11.2	1715	open	midland	local	yes	no	female	4 and half	25	mixed crop	sedentary	housed barn	yes	yes	positive
bb91	arebu mamo	oromia	bati	bira	gadula	afar	40.06	11.2	1715	open	midland	local	yes	no	female	9 month	22	mixed crop	sedentary	housed barn	no	no	negative
bb92	arebu mamo	oromia	bati	bira	gadula	afar	40.06	11.2	1715	open	midland	local	yes	no	female	1	22	mixed crop	sedentary	housed barn	no	no	negative
bb93	arebu mamo	oromia	bati	bira	gadula	afar	40.06	11.2	1715	open	midland	local	yes	no	female	4	22	mixed crop	sedentary	housed barn	no	no	negative
bb94	arebu mamo	oromia	bati	bira	gadula	afar	40.06	11.2	1715	open	midland	local	yes	no	female	4	22	mixed crop	sedentary	housed barn	no	no	negative
bb95	arebu mamo	oromia	bati	bira	gadula	afar	40.06	11.2	1715	open	midland	local	yes	no	female	4	22	mixed crop	sedentary	housed barn	no	no	negative
bb96	arebu mamo	oromia	bati	bira	hinsa	afar	39.974	11.339	1709	open	midland	local	yes	no	female	4	22	mixed crop	sedentary	housed barn	no	no	negative
bb97	arebu mamo	oromia	bati	bira	hinsa	afar	39.974	11.339	1709	open	midland	local	yes	no	female	1	22	mixed crop	sedentary	housed barn	no	no	negative
bb98	arebu mamo	oromia	bati	bira	hinsa	afar	39.974	11.339	1709	open	midland	local	yes	no	female	9 month	22	mixed crop	sedentary	housed barn	no	no	negative
bb99	jemal yasin	oromia	bati	bira	hinsa	afar	39.974	11.339	1709	open	midland	local	yes	no	female	2	16	mixed crop	sedentary	housed barn	no	no	negative
bb100	jemal yasin	oromia	bati	bira	hinsa	afar	39.974	11.339	1709	open	midland	local	yes	no	female	1	16	mixed crop	sedentary	housed barn	no	no	negative
bb101	jemal yasin	oromia	bati	bira	hinsa	afar	39.974	11.339	1709	open	midland	local	yes	no	female	1	16	mixed crop	sedentary	housed barn	no	no	negative
bb102	jemal yasin	oromia	bati	bira	hinsa	afar	39.974	11.339	1709	open	midland	local	yes	no	female	5	16	mixed crop	sedentary	housed barn	no	no	negative
bb103	jemal yasin	oromia	bati	bira	hinsa	afar	39.974	11.339	1709	open	midland	local	yes	no	female	9 month	16	mixed crop	sedentary	housed barn	no	no	negative
bb104	jemal yasin	oromia	bati	bira	hinsa	afar	39.974	11.339	1709	open	midland	local	yes	no	female	5	16	mixed crop	sedentary	housed barn	no	no	negative
bb105	jemal yasin	oromia	bati	bira	hinsa	afar	39.974	11.339	1709	open	midland	local	yes	no	female	9 month	16	mixed crop	sedentary	housed barn	no	no	negative
bb106	jemal yasin	oromia	bati	bira	hinsa	afar	39.974	11.339	1709	open	midland	local	yes	no	female	2	16	mixed crop	sedentary	housed barn	no	no	negative
bb107	ferahit yesuf	oromia	bati	bira	hinsa	afar	39.974	11.339	1709	open	midland	local	yes	no	male	1	29	mixed crop	sedentary	housed barn	no	no	negative
bb108	ferahit yesuf	oromia	bati	bira	hinsa	afar	39.974	11.339	1709	open	midland	local	yes	no	male	2	29	mixed crop	sedentary	housed barn	no	no	negative
bb109	ferahit yesuf	oromia	bati	bira	hinsa	afar	39.974	11.339	1709	open	midland	local	yes	no	male	4	29	mixed crop	sedentary	housed barn	no	no	negative
bb110	ferahit yesuf	oromia	bati	bira	hinsa	afar	39.974	11.339	1709	open	midland	local	yes	no	male	1	29	mixed crop	sedentary	housed barn	no	no	negative
bb111	ferahit yesuf	oromia	bati	bira	hinsa	afar	39.974	11.339	1709	open	midland	local	yes	no	male	9 month	29	mixed crop	sedentary	housed barn	no	no	negative
bb112	ferahit yesuf	oromia	bati	bira	hinsa	afar	39.974	11.339	1709	open	midland	local	yes	no	male	9 month	29	mixed crop	sedentary	housed barn	no	no	negative
bb113	ferahit yesuf	oromia	bati	bira	hinsa	afar	39.974	11.339	1709	open	midland	local	yes	no	male	9 month	29	mixed crop	sedentary	housed barn	no	no	negative
bb114	kebede alemu	oromia	bati	bira	hinsa	afar	39.974	11.339	1709	open	midland	local	yes	no	male	2	32	mixed crop	sedentary	housed barn	no	no	negative
bb115	kebede alemu	oromia	bati	bira	hinsa	afar	39.974	11.339	1709	open	midland	local	yes	no	male	4	32	mixed crop	sedentary	housed barn	no	no	negative
bb116	kebede alemu	oromia	bati	bira	hinsa	afar	39.974	11.339	1709	open	midland	local	yes	no	male	9 month	32	mixed crop	sedentary	housed barn	no	no	negative
bb117	kebede alemu	oromia	bati	bira	hinsa	afar	39.974	11.339	1709	open	midland	local	yes	no	male	1	32	mixed crop	sedentary	housed barn	no	no	negative
[truncated: 81 more rows]

## Sheet: only for transmission dynamics 
SID	age(years)	result
Ab01	1	negative
Ab02	2	negative
Ab03	1	negative
Ab04	1	negative
Ab05	1	negative
Ab06	1	negative
Ab07	4	negative
Ab08	8 month	negative
Ab09	1	negative
Ab10	2	negative
Ab11	3	negative
Ab12	1	negative
Ab13	3	negative
Ab14	1	negative
Ab15	3	negative
Ab16	2	negative
Ab17	1	negative
Ab18	9 month	negative
Ab19	4 and half	negative
Ab20	8 month	negative
Ab21	1	negative
Ab22	3	negative
Ab23	4	negative
Ab24	2	negative
Ab25	9 month	negative
Ab26	1	negative
Ab27	4	negative
Ab28	4 and half	negative
Ab29	9 month	negative
Ab30	8 month	negative
Ab31	1	negative
Ab32	4	negative
Ab33	4	negative
Ab34	3	negative
Ab35	4	negative
Ab36	4 and half	negative
Ab37	8 month	negative
Ab38	4	negative
Ab39	4	negative
Ab40	4	negative
Ab41	3	negative
Ab42	4	negative
Ab43	5	negative
Ab44	9 month	negative
Ab45	1	negative
Ab46	4	negative
Ab47	4	negative
Ab48	3	negative
Ab49	2	negative
Ab50	1	negative
Ab51	3	negative
Ab52	4 and half	negative
Ab53	2	negative
Ab54	2	negative
Ab55	3	negative
Ab56	8 month	negative
Ab57	4	negative
Ab58	4	negative
Ab59	9 monh	negative
Ab60	8 month	negative
Ab61	1.5	negative
Ab62	1	negative
Ab63	1.5	negative
Ab64	1.5	negative
As1	8 month	negative
As2	9 month	negative
As3	8 month	negative
As4	9 month	negative
As5	1	negative
As6	8 month	negative
As7	9 month	negative
As8	8 month	negative
As9	4	negative
As10	9 month	negative
As11	8 month	negative
As12	9 month	negative
As13	1.5	negative
As14	4	negative
As15	4	negative
As16	4	negative
As17	2.5	negative
As18	2	negative
As19	4	negative
As20	1.5	negative
As21	4 and half	negative
As22	4	negative
As23	8 month	negative
As24	9 month	negative
As25	1.5	negative
As26	9 month	negative
As27	4 and half	negative
As28	9 month	negative
As29	8 month	negative
As30	9 month	negative
As31	2	negative
As32	4 and half	negative
As33	1	negative
As34	4 and half	negative
As35	4	negative
As36	4	negative
As37	4	negative
As38	4	negative
As39	4	negative
As40	3	negative
As41	4	negative
As42	1	negative
As43	4	negative
As44	4	negative
As45	4	negative
As46	4	negative
As47	1.5	negative
As48	1.5	negative
As49	3	negative
As50	1.5	negative
As51	4	negative
As52	4	negative
As53	4	negative
As54	4	negative
As55	4	negative
As56	4	negative
As57	5	negative
As58	4	negative
As59	3	negative
As60	4	negative
As61	3	negative
As62	4	negative
As63	4	negative
As64	4	negative
As65	3	negative
As66	2	negative
AZ1	9 month	negative
AZ2	8 month	negative
AZ3	1	negative
AZ4	9 month	negative
AZ5	2	negative
AZ6	2	negative
AZ7	3	negative
AZ8	4	negative
AZ9	4	negative
AZ10	2	negative
AZ11	8 month	negative
AZ12	1.5	negative
AZ13	1.5	negative
AZ14	9 month	negative
AZ15	8 month	negative
AZ16	9 month	negative
AZ17	8 month	negative
AZ18	9 month	negative
AZ19	8 month	negative
AZ20	2	negative
AZ21	2	negative
AZ22	2	negative
AZ23	3	negative
AZ24	4	positive
AZ25	2	negative
AZ26	3	negative
AZ27	9 month	negative
AZ28	4	negative
AZ29	2	negative
AZ30	2	negative
AZ31	4 and half	negative
AZ32	4	negative
AZ33	4	negative
AZ34	2	negative
AZ35	2	negative
AZ36	9 month	negative
AZ37	2.5	negative
AZ38	4	negative
AZ39	2.5	negative
AZ40	4	negative
AZ41	3	negative
AZ42	3	negative
AZ43	9 month	negative
AZ44	2	negative
AZ45	3	negative
AZ46	3	negative
AZ47	4	negative
AZ48	8 month	negative
AZ49	9 month	negative
AZ50	8 month	negative
AZ51	9 month	negative
AZ52	9 month	negative
AZ53	9 month	negative
AZ54	9 month	negative
AZ55	4	negative
Ak1	2	negative
Ak2	4 and half	negative
Ak3	4	negative
Ak4	3	negative
Ak5	3	negative
Ak6	9 month	negative
Ak7	4	negative
Ak8	2	negative
Ak9	1	negative
Ak10	4	negative
Ak11	1	negative
Ak12	4	negative
Ak13	4	negative
Ak14	4	negative
Ak15	4 and half	negative
Ak16	1.5	positive
Ak17	4	negative
Ak18	3	negative
Ak19	1.5	negative
Ak20	1.5	negative
Ak21	8 month	negative
Ak22	9 month	negative
Ak23	8 month	negative
Ak24	8 month	negative
Ak25	5	positive
Ak26	1	negative
Ak27	8 month	positive
Ak28	1	negative
Ak29	1	negative
Ak30	9 month	negative
Ak31	1	negative
Ak32	8 month	negative
Ak33	8 month	negative
Ak34	9 month	negative
Ak35	9 month	negative
Ak36	9 month	negative
Ak37	4	negative
Ak38	9 month	negative
Ak39	9 month	negative
Ak40	1.5	negative
Ak41	8 month	negative
Ak42	8 month	negative
Ak43	8 month	negative
Ak44	1.5	negative
Ak45	2	negative
Ak46	1	negative
Ak47	1.5	negative
Ak48	1.5	negative
Ak49	9 month	negative
Ak50	8 month	negative
Ak51	1	negative
Ak52	1	negative
Ak53	8 month	positive
Ak54	1	negative
Ak55	9 month	negative
Ak56	8 month	negative
Ak57	9 month	negative
Ak58	9 month	negative
Ak59	9 month	negative
Ak60	9 month	negative
Ak61	9 month	negative
Ak62	9 month	negative
Ak63	9 month	negative
Ak64	9 month	negative
Ak65	9 month	negative
Ak66	9 month	negative
Ak67	9 month	negative
Ak68	9 month	negative
Ak69	9 month	negative
Ak70	1.5	negative
Ak71	8 month	negative
Ak72	8 month	negative
Ak73	8 month	negative
Ak74	8 month	negative
Ak75	1.5	negative
Ak76	8 month	negative
Ak77	5	positive
Ak78	8 month	negative
Ak79	1	negative
Ak80	8 month	negative
Ak81	8 month	negative
Ak82	8 month	negative
Ak83	1.5	negative
Ak84	1.5	negative
Ak85	8 month	negative
Ak86	8 month	negative
Ak87	8 month	negative
Ak88	8 month	negative
Ak89	1	negative
Ak90	8 month	negative
Ak91	8 month	negative
Ak92	8 month	negative
Ak93	8 month	negative
Ak94	8 month	negative
Ak95	8 month	negative
Ak96	8 month	negative
Ak97	8 month	negative
Ak98	9 month	negative
Ak99	1	negative
Ak100	8 month	negative
Ak101	8 month	negative
Ak102	1.5	negative
Ak103	4	negative
Ak104	4	negative
Ak105	4	negative
Ak106	4	negative
Ak107	1	negative
Ak108	4	negative
Ak109	2	negative
Ak110	3	negative
Ak111	4	negative
Ak112	1	negative
Ak113	2	negative
KA1	4 and half	negative
KA2	4 and half	negative
KA3	8 month	negative
KA4	8 month	negative
KA5	8 month	negative
KA6	1	negative
KA7	4	negative
KA8	4	negative
KA9	5	positive
KA10	8 month	negative
KA11	3	negative
KA12	8 month	negative
KA13	1	negative
KA14	1	negative
KA15	2	negative
KA16	3	negative
KA17	8 month	negative
KA18	8 month	negative
KA19	1	negative
KA20	1	negative
KA21	8 month	negative
KA22	5	positive
KA23	8 month	negative
KA24	8 month	negative
KA25	1	negative
KA26	8 month	negative
KA27	4	negative
KA28	8 month	negative
KA29	4 and half	positive
KA30	8 month	negative
KA31	8 month	negative
KA32	8 month	negative
KA33	8 month	negative
KA34	3	negative
KA35	8 month	negative
KA36	4	negative
KA37	4	positive
KA38	1	positive
KA39	4	negative
KA40	4	negative
KA41	3	negative
KA42	1	negative
KA43	8 month	negative
KA44	3	negative
KA45	8 month	negative
KA46	8 month	negative
KA47	3.5	positive
KA48	4 and half	positive
KA49	9 month	negative
KA50	9 month	positive
KA51	4	negative
KA52	9 month	negative
KA53	9 month	negative
KA54	4	negative
KA55	9 month	negative
KA56	9 month	negative
KA57	3	negative
KA58	4	negative
KA59	4 and half	negative
KA60	4 and half	negative
KA61	1	negative
KA62	4 and half	negative
KA63	9 month	negative
KA64	9 month	negative
KA65	9 month	negative
KA66	9 month	negative
KA67	1	negative
kay1	4	negative
kay2	4 and half	negative
kay3	4 and half	negative
kay4	9 month	negative
kay5	3	negative
kay6	4	negative
kay7	4	negative
kay8	4	negative
kay9	3	negative
kay10	3	positive
kay11	4 and half	negative
kay12	4	positive
kay13	4	negative
kay14	3	negative
kay15	3	negative
kay16	4	negative
kay17	4 and half	negative
kay18	4 and half	negative
kay19	4	negative
kay20	3	negative
kay21	3	negative
kay22	4	negative
kay23	1	negative
kay24	1	negative
kay25	4	negative
kay26	9 month	negative
kay27	3	negative
kay28	4	negative
kay29	3	negative
kay30	9 month	negative
kay31	9 month	negative
kay32	9 month	negative
kay33	9 month	negative
kay34	4 and half	negative
kay35	2	negative
kay36	4 and half	negative
kay37	4 and half	negative
kay38	9 month	negative
kay39	3	negative
kay40	9 month	negative
kay41	4 and half	negative
kay42	4 and half	negative
kay43	4 and half	negative
kay44	4	negative
kay45	9 month	negative
kay46	9 month	negative
kay47	4	positive
kay48	9 month	negative
kay49	4 and half	negative
kay50	3	negative
kay51	9 month	negative
kay52	9 month	negative
kam53	4 and half	negative
kam54	4 and half	negative
kam55	4	negative
kam56	3	negative
kam57	2	negative
kam58	1	negative
kam59	9 month	negative
kam60	9 month	negative
kam61	9 month	negative
kam62	2	negative
kam63	9 month	negative
kam64	9 month	negative
kam65	4	negative
kam66	4	negative
kam67	9 month	negative
kam68	9 month	negative
kam69	9 month	negative
kam70	4	negative
kam71	5	negative
kam72	3	negative
kam73	1	negative
kam74	9 month	negative
kam75	9 month	negative
kam76	5	negative
kam77	5	negative
kam78	4	negative
kam79	4	negative
kam80	4	negative
kam81	4	negative
kam82	4	negative
kam83	4	negative
kam84	9 month	negative
kam85	9 month	negative
kam86	5	negative
kam87	9 month	negative
kam88	9 month	negative
kam89	4	negative
kam90	1	negative
kam91	2	negative
kam92	3	negative
kam93	4	negative
kam94	4	positive
kam95	4 and half	negative
kam96	1	negative
kam97	9 month	negative
kam98	9 month	negative
kam99	4 and half	negative
kam100	9 month	negative
kam101	9 month	negative
kam102	9 month	negative
kam103	9 month	negative
kam104	9 month	negative
kam105	9 month	negative
kam106	1	negative
kam107	3	negative
kam108	1	negative
kam109	1	negative
HP1	4	negative
HP2	9 month	negative
HP3	9 month	negative
HP4	4	negative
HP5	9 month	negative
HP6	9 month	negative
HP7	4	positive
HP8	9 month	negative
HP9	2	negative
HP10	1	negative
HP11	9 month	negative
HP12	9 month	negative
HP13	1	negative
HP14	3	positive
HP15	9 month	negative
HP16	4 and half	positive
HP17	9 month	negative
HP18	5	negative
HP19	4	negative
HP20	8 month	negative
HP21	8 month	negative
HP22	8 month	negative
HP23	8 month	negative
HP24	8 month	negative
HP25	8 month	negative
HP26	8 month	negative
HP27	8 month	negative
HP28	2	negative
HP29	2	negative
HP30	2	negative
HP31	1	negative
HP32	8 month	negative
HP33	8 month	negative
HP34	8 month	negative
HP35	8 month	negative
HP36	1	negative
HP37	3	negative
HP38	4	negative
HP39	4 and half	negative
HP40	8 month	negative
HP41	9 month	negative
HP42	8 month	negative
HP43	4 and half	negative
HP44	8 month	negative
HP45	8 month	negative
HP46	8 month	negative
HP47	8 month	negative
HP48	8 month	negative
HP49	4	positive
HP50	8 month	negative
HP51	4 and half	negative
HP52	1	negative
HP53	8 month	negative
HP54	8 month	negative
HP55	2.5	positive
HP56	2.5	positive
HP57	3	negative
HP58	2	negative
HP59	2	negative
HP60	4	negative
HP61	4	negative
HP62	8 month	negative
HP63	4 and half	positive
HP64	8 month	negative
HP65	4	negative
HP66	4	negative
HP67	8 month	negative
HP68	2	negative
HP69	4 and half	positive
HP70	8 month	negative
HP71	2	negative
HP72	3	negative
HP73	2	negative
HP74	8 month	negative
HP75	4	negative
HP76	4	negative
HP77	3	negative
HP78	8 month	negative
HP79	8 month	negative
HP80	1	negative
HP81	4 and half	positive
HP82	1	negative
HP83	4	positive
HP84	1	negative
HP85	8 month	negative
HP86	8 month	negative
HP87	1	negative
HP88	3.5	positive
HP89	4	negative
HP90	8 month	negative
HP91	8 month	negative
HS1	2	negative
HS2	9 month	negative
HS3	9 month	negative
HS4	9 month	negative
HS5	9 month	negative
HS6	2	negative
HS7	2	negative
HS8	9 month	negative
HS9	4	negative
HS10	9 month	negative
HS11	9 month	negative
HS12	3	negative
HS13	1	negative
HS14	4	negative
HS15	9 month	positive
HS16	4	negative
HS17	4	negative
HS18	1	negative
HS19	2	negative
HS20	3	negative
HS21	1	negative
HS22	9 month	negative
HS23	3	negative
HS24	9 month	negative
HS25	2	negative
HS26	2	negative
HS27	9 month	negative
HS28	4	negative
HS29	4	negative
HS30	4	negative
HS31	4	positive
HS32	2	negative
HS33	2	negative
HS34	9 month	negative
HS35	2	negative
HS36	3	negative
HS37	1	negative
HS38	1	negative
HS39	3	positive
HS40	9 month	negative
HS41	9 month	negative
HS42	9 month	negative
HS43	1	negative
HS44	3	negative
HS45	1	negative
HS46	3	negative
HS47	4	negative
HS48	9 month	negative
HS49	2.5	negative
HS50	2.5	negative
HS51	4 and half	positive
HS52	9 month	negative
HS53	9 month	negative
HS54	3.5	positive
HS55	9 month	negative
HS56	3.5	negative
HS57	9 month	negative
HS58	9 month	negative
HS59	9 month	negative
HS60	9 month	negative
HS61	4.5	positive
HS62	8 month	negative
HS63	8 month	negative
HS64	8 month	negative
HS65	4	negative
HS66	4	negative
HS67	4 and half	negative
HS68	4	negative
HS69	8 month	negative
HS70	4 and half	negative
HS71	8 month	negative
HS72	8 month	negative
HS73	8 month	negative
HS74	4 and half	negative
HS75	4	negative
HS76	8 month	negative
HS77	8 month	negative
HS78	4	negative
HS79	1	negative
HS80	3	negative
HS81	3	negative
HS82	8 month	negative
HS83	2	negative
HS84	4	negative
HS85	3	negative
HS86	9 month	negative
HS87	3	negative
HS88	4	negative
HS89	4	negative
HS90	2	negative
HS91	8 month	negative
sk1	8 month	negative
sk2	8 month	negative
sk3	8 month	negative
sk4	3	positive
sk5	1	negative
sk6	8 month	negative
sk7	2	negative
sk8	2	negative
sk9	8 month	negative
sk10	2	negative
sk11	3	negative
sk12	2	negative
sk13	8 month	negative
sk14	8 month	negative
sk15	8 month	negative
sk16	3	negative
sk17	2	negative
sk18	8 month	negative
sk19	8 month	negative
sk20	8 month	negative
sk21	3	negative
sk22	1	negative
sk23	2	negative
sk24	2	negative
sk25	2	negative
sk26	1	negative
sk27	1	negative
sk28	2	negative
sk29	4	negative
sk30	8 month	negative
sk31	8 month	negative
sk32	2	negative
sk33	4	negative
sk34	9 month	negative
sk35	9 month	negative
sk36	9 month	negative
sk37	4	positive
sk38	4	negative
sk39	2	negative
sk40	2	negative
sk41	2	negative
sk42	2	negative
sk43	1	negative
sk44	1.5	positive
sk45	2	negative
sk46	1	negative
sk47	2	positive
sk48	2	negative
sk49	1	negative
sk50	2	negative
sk51	2	negative
sk52	2	negative
sk53	1	negative
sk54	2	negative
sk55	4 and half	negative
sk56	2	negative
sk57	2	negative
sk58	3	negative
sk59	1	negative
sk60	9 month	negative
sk61	9 month	negative
sk62	3	negative
sk63	1	negative
sk64	2	negative
sk65	2	negative
sk66	2	negative
sk67	2	negative
sk68	9 month	negative
sk69	2	negative
sk70	2	negative
sk71	1	negative
sk72	2	negative
sk73	2	negative
sk74	1	negative
sk75	9 month	negative
sk76	2	negative
sk77	9 month	negative
sk78	9 month	negative
sk79	2	negative
sk80	2	negative
sk81	1	negative
sk82	1	negative
sk83	3	negative
sk84	8 month	negative
sk85	3	negative
sk86	1	negative
sk87	2	negative
sk88	2	negative
sk89	2	negative
sk90	3	positive
sk91	3	negative
sk92	3	negative
sk93	3	negative
sk94	2	negative
sk95	2	negative
sk96	2	negative
sk97	2	negative
sk98	9 month	positive
sk99	2	negative
sk100	4	negative
sk101	4	positive
sk102	2	negative
sk103	1	negative
sk104	2	negative
sk105	2	negative
sk106	3	negative
sk107	9 month	negative
sk108	2	negative
sk109	2	negative
sk110	4	negative
sk111	2	negative
sk112	4	negative
sk113	4	negative
sk114	2	negative
sk115	4	negative
sk116	2	negative
sk117	8 month	negative
sk118	2	negative
sk119	3	positive
sk120	3	negative
SJ1	4	negative
SJ2	2	negative
SJ3	4	negative
SJ4	2	negative
SJ5	1	negative
SJ6	1	negative
SJ7	9 month	negative
SJ8	4	negative
SJ9	1	negative
SJ10	4	negative
SJ11	4	negative
SJ12	1	negative
SJ13	3	negative
SJ14	4	negative
SJ15	1	negative
SJ16	1	negative
SJ17	2	negative
SJ18	4	negative
SJ19	2	negative
SJ20	4	negative
SJ21	3	negative
SJ22	1	negative
SJ23	3	negative
SJ24	4	negative
SJ25	4 and half	positive
SJ26	8 month	negative
SJ27	4	negative
SJ28	8 month	negative
SJ29	8 month	negative
SJ30	4	negative
SJ31	9 month	negative
SJ32	1	negative
SJ33	1	negative
SJ34	1	negative
SJ35	1	negative
SJ36	1	negative
SJ37	4	positive
SJ38	3	negative
SJ39	1	negative
SJ40	8 month	negative
SJ41	4	negative
SJ42	2	negative
SJ43	1	negative
SJ44	1	negative
SJ45	2	negative
SJ46	1	negative
SJ47	4	negative
SJ48	2	negative
SJ49	1	negative
SJ50	2	negative
SJ51	3.5	positive
SJ52	3	negative
SJ53	1	negative
SJ54	8 month	negative
SJ55	4	negative
SJ56	9 month	negative
SJ57	4	negative
SJ58	2	negative
SJ59	2	negative
SJ60	8 month	negative
SJ61	8 month	negative
SJ62	2	negative
SJ63	2	negative
SJ64	1	negative
SJ65	2	negative
SJ66	9 month	negative
SJ67	9 month	negative
SJ68	1	negative
SJ69	1	negative
SJ70	4	negative
SJ71	1	negative
SJ72	1	negative
SJ73	1	negative
SJ74	8 month	negative
SJ75	4	negative
SJ76	2	negative
SJ77	3	negative
SJ78	1	negative
SJ79	2	negative
SJ80	3	negative
SJ81	1	negative
SJ82	8 month	negative
SJ83	2	negative
SJ84	4	negative
SJ85	3	negative
SJ86	8 month	negative
SJ87	4	negative
SJ88	3	negative
SJ89	4	negative
SJ90	9 month	negative
SJ91	4	negative
SJ92	2	negative
SJ93	2	negative
SJ94	4	negative
SJ95	2	negative
SJ96	9 month	negative
SJ97	9 month	negative
SJ98	9 month	negative
SJ99	4	negative
SJ100	2	negative
SJ101	8 month	negative
SJ102	8 month	negative
SJ103	8 month	negative
SJ104	3	negative
SJ105	9 month	negative
SJ106	8 month	negative
SJ107	2	negative
SJ108	1	negative
SJ109	1	negative
SJ110	3	negative
SJ111	4	negative
SJ112	2	negative
SJ113	4	negative
SJ114	1	negative
SJ115	1	negative
SJ116	9 month	negative
SJ117	9 month	negative
SJ118	8 month	negative
SJ119	4	positive
SJ120	1	negative
SJ121	1	negative
SJ122	1	negative
SJ123	1	negative
SJ124	1	negative
SJ125	1	negative
SJ126	1	negative
SJ127	9 month	negative
SJ128	9 month	negative
SJ129	9 month	negative
SJ130	9 month	negative
SJ131	9 month	negative
SJ132	9 month	negative
SJ133	9 month	negative
SJ134	9 month	negative
SJ135	9 month	negative
SJ136	8 month	positive
SJ137	9 month	negative
SJ138	9 month	negative
SJ139	9 month	negative
SJ140	9 month	negative
SJ141	9 month	negative
SJ142	9 month	negative
SJ143	9 month	negative
SJ144	9 month	negative
SJ145	9 month	negative
SJ146	9 month	negative
E1	1	negative
E2	4	negative
E3	9 month	negative
E4	4	negative
E5	9 month	negative
E6	4	negative
E7	4	negative
E8	9 month	negative
E9	9 month	negative
E10	9 month	negative
E11	4	negative
E12	4	negative
E13	4	negative
E14	3	negative
E15	9 month	negative
E16	9 month	negative
E17	9 month	negative
E19	4	negative
E20	2	negative
E21	4	negative
E22	3	negative
E23	9 month	negative
E24	2	negative
E25	1.5	positive
E26	2	negative
E27	3	negative
E28	9 month	negative
E29	9 month	negative
E30	9 month	negative
E31	9 month	negative
E32	4	positive
E33	8 month	negative
E34	3	negative
E35	8 month	negative
E36	3	negative
E37	3	negative
E38	4	negative
E39	8 month	negative
E40	8 month	negative
E41	8 month	negative
E42	1	negative
E43	2	negative
E44	8 month	negative
E45	3	negative
E46	4	negative
E47	3	negative
E48	8 month	negative
E49	3	negative
E50	4	negative
E51	3	negative
E53	8 month	negative
E54	1	negative
E55	3	negative
E56	8 month	negative
E57	3	negative
E58	8 month	negative
E59	2	negative
E60	1	negative
E61	2	negative
E62	2	negative
E63	8 month	negative
E64	2	negative
E65	1	negative
E66	8 month	negative
E67	4 and half	positive
E68	8 month	negative
E69	2	negative
E70	2	negative
E71	3	negative
E72	9 month	negative
E73	9 month	negative
E74	4	positive
E75	9 month	negative
E76	3	negative
E77	2	negative
E78	9 month	negative
E79	1	negative
E80	9 month	negative
E81	9 month	negative
E82	3	positive
E84	3	negative
E85	2	positive
E86	2	negative
E87	9 month	negative
E88	9 month	negative
E89	9 month	negative
E90	9 month	negative
E91	1	negative
E92	9 month	negative
E93	3	negative
E95	8 month	negative
E97	8 month	negative
E98	8 month	negative
E99	2	negative
E100	8 month	negative
E102	9 month	negative
E103	8 month	negative
E104	8 month	negative
E105	8 month	negative
E106	4 and half	negative
E107	3	negative
E108	9 month	negative
E110	4	negative
E111	9 month	negative
E112	9 month	negative
E113	4	negative
E114	9 month	negative
E115	1	negative
E116	9 month	negative
E117	3	negative
E118	4	negative
E119	2	negative
E120	1	negative
E121	3	negative
E122	3	negative
E123	9 month	negative
E124	4	negative
E125	9 month	negative
E126	3	negative
E127	9 month	negative
E128	3	negative
E129	9 month	negative
E130	4	negative
E131	1	negative
E132	1	negative
E133	4	negative
E134	4	negative
E135	4	negative
E136	3	negative
E137	4	positive
E138	4	negative
E139	4	negative
E140	3	negative
E141	9 month	negative
E145	4	negative
E146	5	negative
E147	5	negative
E148	9 month	negative
E149	5	negative
E150	5	negative
E151	4	negative
E152	2	negative
E153	3	negative
E154	4	negative
E155	5	negative
E157	9 month	negative
E158	4	negative
E159	9 month	negative
E160	9 month	negative
E161	3	negative
E162	9 month	negative
E168	4	negative
E169	3	negative
E170	4	negative
E171	5	negative
E172	4	negative
E173	3	negative
E174	5	negative
E175	4	negative
E176	3	negative
w1	1	negative
w2	2	negative
w4	3	negative
w5	2	negative
w6	9 month	negative
w7	9 month	negative
w8	9 month	negative
w10	9 month	negative
w11	9 month	negative
w12	8 month	negative
w13	8 month	negative
w14	8 month	negative
w15	8 month	negative
w16	8 month	negative
w17	3	negative
w18	4	negative
w19	4	negative
w20	4	negative
w21	4	negative
w22	4	negative
w23	8 month	negative
w25	8 month	negative
w26	8 month	negative
w27	8 month	negative
w28	8 month	negative
w29	3	negative
w31	4	negative
w32	3	negative
w33	5	negative
w34	3	negative
w35	8 month	negative
w36	8 month	negative
w37	4	negative
w38	8 month	negative
w39	4 and half	positive
w40	8 month	negative
w41	8 month	negative
w42	1	negative
w43	8 month	negative
w44	4	negative
w45	3	positive
w46	8 month	negative
w47	8 month	negative
w48	8 month	negative
w49	4	negative
w50	4	negative
w51	4	negative
w52	8 month	negative
w53	8 month	negative
w54	3	negative
w55	8 month	negative
w56	8 month	negative
w57	4	negative
w58	8 month	negative
w59	2	positive
w60	8 month	negative
w61	3	negative
w62	3	negative
w63	2	positive
w64	4	negative
w65	4	negative
w66	8 month	negative
w67	4	negative
w68	8 month	negative
w69	5	negative
w70	4	negative
w71	4	negative
w72	2	negative
w73	5	negative
w74	4	negative
w75	2	negative
w76	8 month	positive
w77	4	positive
w78	4	negative
w79	8 month	negative
w81	8 month	negative
w82	8 month	negative
w83	8 month	negative
w84	8 month	negative
w85	4 and half	positive
w86	4	negative
w87	8 month	negative
w88	5	negative
w90	8 month	negative
w91	1	negative
w92	8 month	negative
w93	1	negative
w94	4	positive
w95	4	negative
w96	8 month	negative
w97	1	negative
w98	4	negative
w99	5	negative
w100	4	negative
w101	4	positive
w103	4	negative
w104	4	negative
w105	5	negative
w106	3	negative
w107	4	negative
w108	4	negative
w109	4	negative
w110	8 month	negative
w111	4	negative
w112	4 and half	positive
w113	4	negative
w114	1	negative
w115	4	negative
w117	3	positive
w118	8 month	negative
w119	8 month	negative
w120	8 month	negative
w121	8 month	negative
w122	3	negative
w123	3	negative
w124	8 month	negative
w125	3	negative
w127	8 month	negative
w128	3	negative
w129	1	negative
w130	8 month	negative
w131	8 month	negative
w133	8 month	negative
w134	5	negative
w135	8 month	negative
w136	8 month	negative
w137	2	negative
w138	5	negative
w139	8 month	negative
w140	8 month	negative
w142	8 month	negative
w143	8 month	negative
w154	2	negative
w156	4	negative
w157	8 month	negative
w158	8 month	positive
w159	8 month	negative
w160	8 month	negative
w161	3	negative
w162	4 and half	positive
w163	4	positive
w164	4	positive
w165	4	positive
w166	3	negative
w167	8 month	negative
w168	4	positive
w169	3	negative
w170	4	positive
w171	4	negative
w172	5	negative
w175	3	negative
w176	2	positive
w177	3	positive
w178	2	negative
w179	8 month	negative
w180	8 month	negative
w181	3	negative
w182	2	negative
J1	2	negative
J2	2	negative
J3	2	negative
J4	1	negative
J5	2	negative
J6	2	negative
J7	2	negative
J8	2	negative
J9	4	negative
J10	3	negative
J11	8 month	negative
J12	4	negative
J13	2	negative
J14	8 month	negative
J15	8 month	negative
J16	8 month	negative
J17	4	negative
J18	3	negative
J19	1	negative
J20	8 month	negative
J22	4	negative
J23	1	negative
J24	8 month	negative
J25	3	negative
J26	1	negative
J27	4	negative
J28	2	negative
J29	8 month	negative
J30	4	negative
J31	4	negative
J32	1	negative
J33	2	negative
J34	8 month	negative
J35	4	negative
J36	2	negative
J37	8 month	negative
J38	8 month	negative
J39	3	negative
J40	2	negative
J41	4	negative
J42	2	negative
J43	8 month	negative
J44	8 month	negative
J45	2	negative
J46	1	negative
J47	3	negative
J48	4	negative
J49	4	negative
J50	2	negative
J51	8 month	negative
J52	8 month	negative
J53	1	negative
J54	8 month	negative
J55	8 month	negative
J56	4	negative
J57	8 month	negative
J58	4	negative
J59	4	negative
J60	8 month	negative
J61	4	negative
J62	8 month	negative
J63	8 month	negative
J64	8 month	negative
J65	3	negative
J66	8 month	negative
J67	1	negative
J68	4 and half	positive
J69	8 month	negative
J70	8 month	negative
J71	8 month	negative
J72	4	negative
J73	8 month	negative
J74	4	negative
J75	4	negative
J76	4	negative
J77	2	negative
J78	5	negative
J79	8 month	negative
J80	2	negative
J81	4	negative
J82	3	negative
J83	2	negative
J84	8 month	negative
J85	2	negative
J86	8 month	negative
J87	8 month	negative
J88	4	negative
J89	4	negative
J90	8 month	negative
J91	3	negative
J92	8 month	negative
J93	4	negative
J94	2	negative
J95	8 month	negative
J96	4	negative
J97	3	negative
J98	8 month	negative
J99	8 month	negative
J100	4	negative
J101	2	negative
J102	4	negative
J103	4	negative
J104	4	negative
J105	3	negative
J106	4	negative
J107	1	negative
J108	2	negative
J109	2	negative
J110	1	negative
J111	2	negative
J112	8 month	negative
J113	2	negative
J114	3	negative
J115	3	negative
J116	8 month	negative
J117	3	negative
J118	8 month	negative
J119	4 and half	positive
J120	3	negative
J121	8 month	negative
J122	8 month	negative
J123	8 month	negative
J124	4	negative
J125	1	negative
j126	8 month	negative
j127	4	negative
j128	2	negative
j130	4	negative
j132	1	negative
j133	8 month	negative
j134	1	positive
j135	8 month	negative
j136	8 month	negative
j138	8 month	negative
j139	4	negative
j140	2	negative
j141	4	negative
j142	4	negative
j143	8 month	negative
j144	8 month	negative
j145	8 month	negative
j146	4	negative
j158	4	negative
j159	8 month	negative
j160	8 month	negative
j161	3	negative
j162	4	negative
j163	3	negative
j164	1	negative
j165	2	negative
j179	8 month	negative
j180	8 month	negative
j181	3	negative
j182	8 month	negative
j183	8 month	negative
j184	8 month	negative
j185	8 month	negative
j186	4	negative
j187	1	negative
j188	8 month	negative
mo1	5	negative
mo2	8 month	negative
mo3	8 month	negative
mo5	3	negative
mo6	8 month	negative
mo7	3	negative
mo8	5	negative
mo9	4 and half	positive
mo10	4 and half	positive
mo13	8 month	negative
mo14	4	negative
mo15	8 month	negative
mo16	4	negative
mo17	8 month	negative
mo18	8 month	negative
mo19	8 month	negative
mo21	8 month	negative
mo23	5	negative
mo24	5	negative
mo26	8 month	negative
mo27	4	negative
mo28	4	negative
mo29	4	negative
mo30	3	negative
mo31	3	negative
mo32	2	negative
mo34	3	positive
mo35	5	negative
mo36	3	negative
mo37	3	negative
mo38	2	negative
mo39	3	negative
mo41	8 month	negative
mo42	1	negative
mo43	1	negative
mo44	1	negative
mo45	3	negative
mo46	3	negative
mo47	4	negative
mo48	2	negative
mo49	8 month	negative
mo50	8 month	negative
mo51	2	negative
mo52	8 month	negative
mo53	2	negative
mo54	1	negative
mo55	3	negative
mo56	8 month	negative
mo57	3	negative
mo58	3	negative
mo59	8 month	negative
mo60	3	negative
mo61	8 month	negative
mo63	2	negative
mo66	8 month	negative
mo67	2	negative
mo69	3	negative
mo70	3	negative
mo71	2	negative
mo72	8 month	negative
mo73	1	negative
mo74	1	negative
mo75	1	negative
mo76	2	negative
mo77	3	negative
mo78	1	negative
mo79	1	negative
mo80	2	negative
mo81	1	negative
mo82	2	negative
mo83	8 month	negative
mo85	5	negative
mo86	8 month	negative
mo87	2	negative
mo88	1	negative
mo89	1	negative
mo90	2	negative
mo92	3	negative
mo93	5	negative
mo94	2	negative
mo95	1	negative
mo96	3	positive
mo97	2	negative
mo98	2	negative
mo99	2	negative
mo100	2	negative
mo101	2	negative
mo102	4	positive
mo103	2	negative
mo104	1	negative
mo105	2	negative
mo106	8 month	negative
mo107	3	negative
mo108	8 month	negative
mo109	8 month	negative
mo110	8 month	negative
mo111	8 month	negative
mo112	3	negative
mo113	2	negative
mo114	3	negative
mo115	2	negative
mo116	3	negative
mo117	4 and half	positive
mo118	1	negative
mo119	2	negative
mo120	3	negative
mo121	2	negative
mo122	3	negative
mo123	4	negative
mo124	4	negative
mo126	3	positive
mo127	2	negative
mo128	5	negative
mo129	3	negative
mo130	8 month	negative
mo131	8 month	positive
mo132	8 month	negative
mo133	5	negative
mo134	1	negative
mo136	2	negative
mo137	5	negative
mo138	1	negative
mo139	5	negative
mo140	4	negative
mo141	2	negative
mo142	1	negative
mo143	4	negative
mo144	8 month	negative
mo145	4	negative
mo146	2	negative
mo147	8 month	negative
mo148	8 month	negative
mo150	2	negative
mo151	2	negative
mo152	2	negative
mo153	2	negative
mo154	8 month	negative
mo156	3	negative
mo157	8 month	negative
mo158	9 month	negative
mo159	2	negative
mo160	5	negative
mo161	4	negative
mo162	5	negative
mo163	1	negative
mo164	9 month	negative
mo165	2	negative
mo166	3	negative
mo167	3	negative
mo168	3	negative
mo169	4	negative
mo171	2	negative
mo172	9 month	negative
mo173	5	negative
mo174	4 and half	positive
mo175	4	negative
mo176	1	negative
mo177	4	positive
mo178	1	negative
mo179	1	negative
mo180	1	negative
mo181	1	negative
mo182	1	negative
mo185	5	negative
we1	3	negative
we3	3	negative
we4	3	negative
we5	4	negative
we6	2	negative
we7	9 month	negative
we9	9 month	positive
we10	9 month	negative
we11	9 month	negative
we12	3	positive
we13	3	negative
we14	9 month	negative
we16	5	negative
we17	3	negative
we18	1	negative
we19	9 month	negative
we20	9 month	negative
we21	2	negative
we22	1	negative
we23	9 month	negative
we25	5	negative
we26	5	negative
we28	9 month	negative
we29	4 and half	positive
we30	9 month	negative
we31	9 month	negative
we32	2	negative
we33	9 month	negative
we34	9 month	negative
we35	5	negative
we36	3	negative
we38	5	negative
we39	9 month	negative
we40	2	negative
we41	1	negative
we42	9 month	negative
we43	3	negative
we44	9 month	negative
we46	5	negative
we47	9 month	negative
we48	9 month	negative
we49	9 month	negative
we50	9 month	negative
we51	5	negative
we52	9 month	negative
we54	4	negative
we55	5	negative
we56	9 month	negative
we57	1	negative
we58	4	negative
we59	1	negative
we60	9 month	negative
we61	3	negative
we62	2	negative
we64	9 month	negative
we65	1	negative
we66	2	negative
we67	2	negative
we68	9 month	negative
we69	1	negative
we70	5	negative
we71	1	negative
we72	3	negative
we73	1	negative
we74	9 month	negative
we75	3	negative
we88	1	negative
we89	2	negative
we90	3	negative
we91	9 month	negative
we92	1	negative
we93	4	negative
we94	4	negative
we95	4	negative
we96	4	negative
we98	9 month	negative
we99	2	negative
we100	1	negative
we101	1	negative
we102	5	negative
we103	9 month	negative
we104	5	negative
we105	9 month	negative
we106	2	negative
we108	2	negative
we109	4	negative
we110	1	negative
we111	9 month	negative
we112	9 month	negative
we113	9 month	negative
we114	2	negative
we116	9 month	negative
we119	1	negative
we120	4	negative
we122	5	negative
we124	4	negative
we125	9 month	negative
we127	9 month	negative
we128	1	negative
we129	1	negative
we130	9 month	negative
we131	9 month	negative
we133	4	negative
we134	3	negative
we135	4	negative
we136	9 month	negative
we137	5	negative
we139	5	negative
we140	3	positive
we141	4	negative
we142	9 month	negative
we143	9 month	negative
we144	4	negative
we145	2	negative
we146	1	negative
we147	2	negative
we148	9 month	negative
we149	1	negative
we151	3	negative
we153	4	negative
we155	9 month	negative
we156	9 month	negative
we157	9 month	negative
we158	3	negative
we159	4	negative
we160	9 month	negative
we162	3	negative
we163	4	negative
we164	9 month	negative
we165	1	negative
we166	1	negative
we167	2	negative
we168	3	negative
we170	5	negative
we171	5	negative
we172	2	negative
we173	3	negative
we174	3	negative
we175	4	negative
we179	9 month	negative
we180	1	negative
we181	1	negative
we182	2	negative
we183	3	negative
we184	5	negative
we185	5	negative
we186	2	negative
we187	3	negative
we188	3	negative
we189	4	negative
we183	3	negative
we184	5	negative
we185	5	negative
we186	2	negative
we187	3	negative
we188	3	negative
we189	4	negative
we190	4	negative
d2	5	negative
d3	2	negative
d4	1	negative
d5	9 month	negative
d6	5	negative
d7	2	negative
d8	9 month	negative
d11	2	negative
d12	4	negative
d15	9 month	negative
d16	9 month	negative
d20	5	negative
d21	9 month	negative
d22	9 month	negative
d23	1	negative
d24	5	negative
d26	5	negative
d27	5	negative
d28	5	negative
d30	5	negative
d32	5	negative
d33	5	negative
d34	4	negative
d35	1	negative
d36	9 month	negative
d37	5	negative
d40	4	positive
d41	4 and half	positive
d42	4	negative
d43	5	negative
d44	7 month	negative
d45	1	negative
d46	2	negative
d47	7 month	negative
d48	7 month	negative
d49	1	negative
d50	5	negative
d51	7 month	negative
d52	7 month	negative
d53	7 month	negative
d54	7 month	negative
d56	4	negative
d57	7 month	negative
d59	1	negative
d60	9 month	negative
d61	9 month	negative
d62	5	negative
d64	4	negative
d65	4	negative
d66	1	negative
d67	9 month	negative
d68	9 month	negative
d69	9 month	negative
d71	2	negative
d72	9 month	negative
d73	4	negative
d74	4	negative
d75	1	negative
d76	5	negative
d77	1	negative
d78	5	negative
d79	9 month	negative
d80	9 month	negative
d81	9 month	negative
d83	9 month	negative
d84	4	negative
d85	9 month	negative
d86	9 month	negative
d87	4	negative
d88	9 month	negative
d94	9 month	negative
d95	9 month	negative
d96	4	negative
d97	9 month	negative
d99	5	negative
d100	9 month	negative
d101	9 month	negative
d102	9 month	negative
d103	2	negative
d104	5	negative
d105	9 month	negative
d106	5	negative
d107	3	negative
d108	4	negative
d109	5	negative
d110	1	negative
d111	8 month	negative
d112	8 month	negative
d113	8 month	negative
d114	8 month	negative
d115	5	negative
d116	5	negative
d117	4	negative
d118	5	negative
d119	8 month	negative
d120	5	negative
d121	8 month	negative
d122	8 month	negative
d123	8 month	negative
d124	5	negative
d125	5	negative
d126	5	negative
d127	1	negative
d128	5	negative
d129	8 month	negative
d130	8 month	negative
d131	2	negative
d132	8 month	negative
d133	1	negative
d134	5	negative
d135	5	negative
d136	2	negative
d137	4	negative
d138	8 month	negative
d139	3	negative
d140	5	negative
d141	5	negative
d142	5	negative
d143	5	negative
d144	2	negative
d145	4	negative
d146	5	negative
d147	5	negative
d148	8 month	negative
d149	8 month	negative
d150	8 month	negative
d151	8 month	negative
d152	5	negative
d153	4	negative
d154	4	negative
d155	5	negative
d156	3	negative
d157	1	negative
d158	4	negative
d159	8 month	negative
d160	3	negative
d161	1	negative
d162	8 month	negative
d163	2	negative
d164	4	negative
d165	8 month	negative
d166	5	negative
d167	8 month	negative
d168	8 month	negative
d169	5	negative
d170	5	negative
d171	1	negative
d172	4	negative
d173	3	negative
d174	8 month	negative
d175	5	negative
d176	4	negative
d177	5	negative
d178	2	negative
d179	5	negative
d180	1	negative
d181	8 month	negative
d182	1	negative
d183	1	negative
d184	1	negative
bb1	3	negative
bb2	4	negative
bb3	3	negative
bb4	3	negative
bb5	4	negative
bb6	2	negative
bb7	8 month	negative
bb8	4	negative
bb9	8 month	negative
bb10	8 month	negative
bb11	8 month	negative
bb12	1	negative
bb13	3	negative
bb14	8 month	negative
bb15	8 month	negative
bb16	4 and half	positive
bb17	3	negative
bb18	1	negative
bb19	8 month	negative
bb20	8 month	negative
bb21	2	negative
bb22	1	negative
bb23	8 month	negative
bb24	1	negative
bb25	5	negative
bb26	5	negative
bb27	1	negative
bb28	8 month	negative
bb29	2	negative
bb30	8 month	negative
bb31	8 month	negative
bb32	2	negative
bb33	8 month	negative
bb34	9 month	negative
bb35	5	negative
bb36	3	negative
bb37	9 month	negative
bb38	5	negative
bb39	9 month	negative
bb40	2	negative
bb41	1	negative
bb42	9 month	negative
bb43	3	negative
bb44	9 month	negative
bb45	9 month	negative
bb46	5	negative
bb47	9 month	negative
bb48	9 month	negative
bb49	9 month	negative
bb50	9 month	negative
bb51	5	negative
bb52	9 month	negative
bb53	2	negative
bb54	4	negative
bb55	4 and half	positive
bb56	9 month	negative
bb57	1	negative
bb58	4	negative
bb59	1	negative
bb60	9 month	negative
bb61	3	negative
bb62	2	negative
bb63	3	negative
bb64	9 month	negative
bb65	1	negative
bb66	2	negative
bb67	2	negative
bb68	9 month	negative
bb69	1	negative
bb70	5	negative
bb71	1	negative
bb72	3	negative
bb73	1	negative
bb74	9 month	negative
bb75	3	negative
bb76	9 month	negative
bb77	3	negative
bb78	5	positive
bb79	2	negative
bb80	1	negative
bb81	3	negative
bb82	1	negative
bb83	3	negative
bb84	9 month	negative
bb85	9 month	negative
bb86	1	negative
bb87	9 month	negative
bb88	1	negative
bb89	2	negative
bb90	4 and half	positive
bb91	9 month	negative
bb92	1	negative
bb93	4	negative
bb94	4	negative
bb95	4	negative
bb96	4	negative
bb97	1	negative
bb98	9 month	negative
bb99	2	negative
bb100	1	negative
bb101	1	negative
bb102	5	negative
bb103	9 month	negative
bb104	5	negative
bb105	9 month	negative
bb106	2	negative
bb107	1	negative
bb108	2	negative
bb109	4	negative
bb110	1	negative
bb111	9 month	negative
bb112	9 month	negative
bb113	9 month	negative
bb114	2	negative
bb115	4	negative
bb116	9 month	negative
bb117	1	negative
[truncated: 81 more rows]
